# Supplementary material for: Orthophosphate increases the efficiency of slow muscle-myosin isoform in the presence of omecamtiv mecarbil
Source: Nat Commun. 2020 Jul 7;11:3405. doi: 10.1038/s41467-020-17143-2 (PMC7341760; doi:10.1038/s41467-020-17143-2)
Supplement: Supplementary file 4 — Source Data [file 41467_2020_17143_MOESM4_ESM.xlsx]

## Sheet: Figure 1A
Panel A	X lower trace	Y lower trace	X upper trace	Y upper trace
	time (ms)	force (kPa)	time (ms)	hs length change (nm)
	3050	-6.32715	3050	-1.6e-05
	3050.2	-6.47809	3050.2	-1.6e-05
	3050.4	-6.38994	3050.4	-1.6e-05
	3050.6	-5.62277	3050.6	-1.6e-05
	3050.8	-7.47167	3050.8	-1.6e-05
	3051	-6.239	3051	-1.6e-05
	3051.2	-6.15105	3051.2	-1.6e-05
	3051.4	-6.44025	3051.4	-1.6e-05
	3051.6	-5.30821	3051.6	-1.6e-05
	3051.8	-6.31447	3051.8	-1.6e-05
	3052	-6.01259	3052	-1.6e-05
	3052.2	-6.30199	3052.2	-1.6e-05
	3052.4	-6.8176	3052.4	-1.6e-05
	3052.6	-6.94338	3052.6	-1.6e-05
	3052.8	-6.71697	3052.8	-1.6e-05
	3053	-6.89307	3053	-1.6e-05
	3053.2	-8.79228	3053.2	-1.6e-05
	3053.4	-5.61009	3053.4	-1.6e-05
	3053.6	-7.16979	3053.6	-1.6e-05
	3053.8	-7.44651	3053.8	-1.6e-05
	3054	-6.67934	3054	-1.6e-05
	3054.2	-7.63508	3054.2	-1.6e-05
	3054.4	-6.91822	3054.4	-1.6e-05
	3054.6	-6.95606	3054.6	-1.6e-05
	3054.8	-6.37746	3054.8	-1.6e-05
	3055	-6.35231	3055	-1.6e-05
	3055.2	-7.13216	3055.2	-1.6e-05
	3055.4	-7.28309	3055.4	-1.6e-05
	3055.6	-6.55356	3055.6	-1.6e-05
	3055.8	-5.96228	3055.8	-1.6e-05
	3056	-7.03153	3056	-1.6e-05
	3056.2	-7.24526	3056.2	-1.6e-05
	3056.4	-7.05669	3056.4	-1.6e-05
	3056.6	-6.86791	3056.6	-1.6e-05
	3056.8	-6.03775	3056.8	-1.6e-05
	3057	-7.18247	3057	-1.6e-05
	3057.2	-6.8176	3057.2	-1.6e-05
	3057.4	-5.82402	3057.4	-1.6e-05
	3057.6	-6.20137	3057.6	-1.6e-05
	3057.8	-7.14463	3057.8	-1.6e-05
	3058	-6.98122	3058	-1.6e-05
	3058.2	-6.56603	3058.2	-1.6e-05
	3058.4	-6.33963	3058.4	-1.6e-05
	3058.6	-6.38994	3058.6	-1.6e-05
	3058.8	-5.33337	3058.8	-1.6e-05
	3059	-7.49682	3059	-1.6e-05
	3059.2	-6.1259	3059.2	-1.6e-05
	3059.4	-7.78602	3059.4	-1.6e-05
	3059.6	-6.66666	3059.6	-1.6e-05
	3059.8	-5.5473	3059.8	-1.6e-05
	3060	-5.89949	3060	-1.6e-05
	3060.2	-7.76087	3060.2	-1.6e-05
	3060.4	-6.9309	3060.4	-1.6e-05
	3060.6	-7.66024	3060.6	-1.6e-05
	3060.8	-6.8176	3060.8	-1.6e-05
	3061	-6.16353	3061	-1.6e-05
	3061.2	-6.35231	3061.2	-1.6e-05
	3061.4	-7.33321	3061.4	-1.6e-05
	3061.6	-7.08184	3061.6	-1.6e-05
	3061.8	-5.22027	3061.8	-1.6e-05
	3062	-5.48431	3062	-1.6e-05
	3062.2	-6.65418	3062.2	-1.6e-05
	3062.4	-7.86149	3062.4	-1.6e-05
	3062.6	-6.61635	3062.6	-1.6e-05
	3062.8	-6.30199	3062.8	-1.6e-05
	3063	-7.107	3063	-1.6e-05
	3063.2	-7.29557	3063.2	-1.6e-05
	3063.4	-6.96854	3063.4	-1.6e-05
	3063.6	-5.96228	3063.6	-1.6e-05
	3063.8	-7.23278	3063.8	-1.6e-05
	3064	-7.01885	3064	-1.6e-05
	3064.2	-7.60993	3064.2	-1.6e-05
	3064.4	-6.85543	3064.4	-1.6e-05
	3064.6	-7.45899	3064.6	-1.6e-05
	3064.8	-6.18869	3064.8	-1.6e-05
	3065	-6.80512	3065	-1.6e-05
	3065.2	-6.96854	3065.2	-1.6e-05
	3065.4	-6.61635	3065.4	-1.6e-05
	3065.6	-7.76087	3065.6	-1.6e-05
	3065.8	-6.75481	3065.8	-1.6e-05
	3066	-6.54088	3066	-1.6e-05
	3066.2	-7.30805	3066.2	-1.6e-05
	3066.4	-6.02527	3066.4	-1.6e-05
	3066.6	-6.45293	3066.6	-1.6e-05
	3066.8	-6.16353	3066.8	-1.6e-05
	3067	-5.89949	3067	-1.6e-05
	3067.2	-5.64792	3067.2	-1.6e-05
	3067.4	-6.30199	3067.4	-1.6e-05
	3067.6	-5.30821	3067.6	-1.6e-05
	3067.8	-7.16979	3067.8	-1.6e-05
	3068	-5.10696	3068	-1.6e-05
	3068.2	-6.55356	3068.2	-1.6e-05
	3068.4	-6.02527	3068.4	-1.6e-05
	3068.6	-7.45899	3068.6	-1.6e-05
	3068.8	-7.48414	3068.8	-1.6e-05
	3069	-6.83028	3069	-1.6e-05
	3069.2	-7.37104	3069.2	-1.6e-05
	3069.4	-6.54088	3069.4	-1.6e-05
	3069.6	-6.99369	3069.6	-1.6e-05
	3069.8	-7.52198	3069.8	-1.6e-05
	3070	-5.81134	3070	-1.6e-05
	3070.2	-6.80512	3070.2	-1.6e-05
	3070.4	-6.57871	3070.4	-1.6e-05
	3070.6	-6.88059	3070.6	-1.6e-05
	3070.8	-6.57871	3070.8	-1.6e-05
	3071	-7.11948	3071	-1.6e-05
	3071.2	-7.33321	3071.2	-1.6e-05
	3071.4	-6.22652	3071.4	-1.6e-05
	3071.6	-7.14463	3071.6	-1.6e-05
	3071.8	-5.98744	3071.8	-1.6e-05
	3072	-6.4151	3072	-1.6e-05
	3072.2	-6.10074	3072.2	-1.6e-05
	3072.4	-6.66666	3072.4	-1.6e-05
	3072.6	-5.39636	3072.6	-1.6e-05
	3072.8	-6.79244	3072.8	-1.6e-05
	3073	-6.42777	3073	-1.6e-05
	3073.2	-6.31447	3073.2	-1.6e-05
	3073.4	-4.79261	3073.4	-1.6e-05
	3073.6	-6.4151	3073.6	-1.6e-05
	3073.8	-6.15105	3073.8	-1.6e-05
	3074	-6.35231	3074	-1.6e-05
	3074.2	-6.6415	3074.2	-1.6e-05
	3074.4	-6.07558	3074.4	-1.6e-05
	3074.6	-6.16353	3074.6	-1.6e-05
	3074.8	-6.27684	3074.8	-1.6e-05
	3075	-5.96228	3075	-1.6e-05
	3075.2	-5.79886	3075.2	-1.6e-05
	3075.4	-5.86165	3075.4	-1.6e-05
	3075.6	-6.6415	3075.6	-1.6e-05
	3075.8	-7.05669	3075.8	-1.6e-05
	3076	-6.40262	3076	-1.6e-05
	3076.2	-6.42777	3076.2	-1.6e-05
	3076.4	-6.7045	3076.4	-1.6e-05
	3076.6	-6.79244	3076.6	-1.6e-05
	3076.8	-6.10074	3076.8	-1.6e-05
	3077	-6.44025	3077	-1.6e-05
	3077.2	-6.15105	3077.2	-1.6e-05
	3077.4	-7.6854	3077.4	-1.6e-05
	3077.6	-6.80512	3077.6	-1.6e-05
	3077.8	-6.85543	3077.8	-1.6e-05
	3078	-6.86791	3078	-1.6e-05
	3078.2	-7.14463	3078.2	-1.6e-05
	3078.4	-6.69182	3078.4	-1.6e-05
	3078.6	-6.18869	3078.6	-1.6e-05
	3078.8	-7.03153	3078.8	-1.6e-05
	3079	-6.62903	3079	-1.6e-05
	3079.2	-6.47809	3079.2	-1.6e-05
	3079.4	-6.98122	3079.4	-1.6e-05
	3079.6	-7.05669	3079.6	-1.6e-05
	3079.8	-5.78618	3079.8	-1.6e-05
	3080	-6.95606	3080	-1.6e-05
	3080.2	-7.08184	3080.2	-1.6e-05
	3080.4	-7.40867	3080.4	-1.6e-05
	3080.6	-6.86791	3080.6	-1.6e-05
	3080.8	-6.65418	3080.8	-1.6e-05
	3081	-6.26416	3081	-1.6e-05
	3081.2	-6.4151	3081.2	-1.6e-05
	3081.4	-7.60993	3081.4	-1.6e-05
	3081.6	-7.04401	3081.6	-1.6e-05
	3081.8	-7.38352	3081.8	-1.6e-05
	3082	-5.9498	3082	-1.6e-05
	3082.2	-6.62903	3082.2	-1.6e-05
	3082.4	-7.19495	3082.4	-1.6e-05
	3082.6	-7.25794	3082.6	-1.6e-05
	3082.8	-7.28309	3082.8	-1.6e-05
	3083	-6.4151	3083	-1.6e-05
	3083.2	-5.79886	3083.2	-1.6e-05
	3083.4	-6.8176	3083.4	-1.6e-05
	3083.6	-6.4151	3083.6	-1.6e-05
	3083.8	-7.60993	3083.8	-1.6e-05
	3084	-6.67934	3084	-1.6e-05
	3084.2	-6.06291	3084.2	-1.6e-05
	3084.4	-4.94354	3084.4	-1.6e-05
	3084.6	-6.10074	3084.6	-1.6e-05
	3084.8	-5.93712	3084.8	-1.6e-05
	3085	-6.239	3085	-1.6e-05
	3085.2	-6.47809	3085.2	-1.6e-05
	3085.4	-5.63525	3085.4	-1.6e-05
	3085.6	-6.8176	3085.6	-1.6e-05
	3085.8	-6.18869	3085.8	-1.6e-05
	3086	-5.91197	3086	-1.6e-05
	3086.2	-6.4151	3086.2	-1.6e-05
	3086.4	-6.91822	3086.4	-1.6e-05
	3086.6	-5.35852	3086.6	-1.6e-05
	3086.8	-7.40867	3086.8	-1.6e-05
	3087	-5.19511	3087	-1.6e-05
	3087.2	-6.28931	3087.2	-1.6e-05
	3087.4	-6.08806	3087.4	-1.6e-05
	3087.6	-6.55356	3087.6	-1.6e-05
	3087.8	-6.33963	3087.8	-1.6e-05
	3088	-4.89323	3088	-1.6e-05
	3088.2	-6.67934	3088.2	-1.6e-05
	3088.4	-5.55978	3088.4	-1.6e-05
	3088.6	-4.52836	3088.6	-1.6e-05
	3088.8	-6.25168	3088.8	-1.6e-05
	3089	-6.90575	3089	-1.6e-05
	3089.2	-6.76729	3089.2	-1.6e-05
	3089.4	-6.27684	3089.4	-1.6e-05
	3089.6	-6.17621	3089.6	-1.6e-05
	3089.8	-6.86791	3089.8	-1.6e-05
	3090	-6.32715	3090	-1.6e-05
	3090.2	-7.03153	3090.2	-1.6e-05
	3090.4	-6.47809	3090.4	-1.6e-05
	3090.6	-5.9498	3090.6	-1.6e-05
	3090.8	-5.47183	3090.8	-1.6e-05
	3091	-5.6604	3091	-1.6e-05
	3091.2	-5.77371	3091.2	-1.6e-05
	3091.4	-6.30199	3091.4	-1.6e-05
	3091.6	-6.28931	3091.6	-1.6e-05
	3091.8	-7.32073	3091.8	-1.6e-05
	3092	-6.44025	3092	-1.6e-05
	3092.2	-6.83028	3092.2	-1.6e-05
	3092.4	-6.45293	3092.4	-1.6e-05
	3092.6	-6.67934	3092.6	-1.6e-05
	3092.8	-4.76745	3092.8	-1.6e-05
	3093	-7.03153	3093	-1.6e-05
	3093.2	-6.49057	3093.2	-1.6e-05
	3093.4	-5.13212	3093.4	-1.6e-05
	3093.6	-6.95606	3093.6	-1.6e-05
	3093.8	-6.02527	3093.8	-1.6e-05
	3094	-7.71055	3094	-1.6e-05
	3094.2	-6.54088	3094.2	-1.6e-05
	3094.4	-6.10074	3094.4	-1.6e-05
	3094.6	-6.91822	3094.6	-1.6e-05
	3094.8	-6.15105	3094.8	-1.6e-05
	3095	-6.5284	3095	-1.6e-05
	3095.2	-6.65418	3095.2	-1.6e-05
	3095.4	-6.62903	3095.4	-1.6e-05
	3095.6	-6.15105	3095.6	-1.6e-05
	3095.8	-6.08806	3095.8	-1.6e-05
	3096	-5.20759	3096	-1.6e-05
	3096.2	-7.107	3096.2	-1.6e-05
	3096.4	-7.32073	3096.4	-1.6e-05
	3096.6	-6.20137	3096.6	-1.6e-05
	3096.8	-7.60993	3096.8	-1.6e-05
	3097	-6.99369	3097	-1.6e-05
	3097.2	-6.54088	3097.2	-1.6e-05
	3097.4	-6.84276	3097.4	-1.6e-05
	3097.6	-6.1259	3097.6	-1.6e-05
	3097.8	-6.42777	3097.8	-1.6e-05
	3098	-6.77996	3098	-1.6e-05
	3098.2	-6.25168	3098.2	-1.6e-05
	3098.4	-6.44025	3098.4	-1.6e-05
	3098.6	-6.27684	3098.6	-1.6e-05
	3098.8	-6.36478	3098.8	-1.6e-05
	3099	-6.61635	3099	-1.6e-05
	3099.2	-6.31447	3099.2	-1.6e-05
	3099.4	-6.21384	3099.4	-1.6e-05
	3099.6	-6.79244	3099.6	-1.6e-05
	3099.8	-7.99995	3099.8	-1.6e-05
	3100	-6.49057	3100	-1.6e-05
	3100.2	-5.34605	3100.2	-1.6e-05
	3100.4	-8.10058	3100.4	-1.6e-05
	3100.6	-5.87433	3100.6	-1.6e-05
	3100.8	-6.47809	3100.8	-1.6e-05
	3101	-6.27684	3101	-1.6e-05
	3101.2	-7.76087	3101.2	-1.6e-05
	3101.4	-6.86791	3101.4	-1.6e-05
	3101.6	-6.90575	3101.6	-1.6e-05
	3101.8	-6.59119	3101.8	-1.6e-05
	3102	-6.6415	3102	-1.6e-05
	3102.2	-7.04401	3102.2	-1.6e-05
	3102.4	-6.65418	3102.4	-1.6e-05
	3102.6	-6.20137	3102.6	-1.6e-05
	3102.8	-5.89949	3102.8	-1.6e-05
	3103	-6.25168	3103	-1.6e-05
	3103.2	-6.38994	3103.2	-1.6e-05
	3103.4	-5.8365	3103.4	-1.6e-05
	3103.6	-6.28931	3103.6	-1.6e-05
	3103.8	-6.9309	3103.8	-1.6e-05
	3104	-7.24526	3104	-1.6e-05
	3104.2	-5.98744	3104.2	-1.6e-05
	3104.4	-6.36478	3104.4	-1.6e-05
	3104.6	-7.11948	3104.6	-1.6e-05
	3104.8	-7.55961	3104.8	-1.6e-05
	3105	-5.91197	3105	-1.6e-05
	3105.2	-4.94354	3105.2	-1.6e-05
	3105.4	-6.13837	3105.4	-1.6e-05
	3105.6	-7.06916	3105.6	-1.6e-05
	3105.8	-6.79244	3105.8	-1.6e-05
	3106	-6.239	3106	-1.6e-05
	3106.2	-6.4151	3106.2	-1.6e-05
	3106.4	-7.27042	3106.4	-1.6e-05
	3106.6	-6.7045	3106.6	-1.6e-05
	3106.8	-6.62903	3106.8	-1.6e-05
	3107	-6.17621	3107	-1.6e-05
	3107.2	-6.50324	3107.2	-1.6e-05
	3107.4	-6.85543	3107.4	-1.6e-05
	3107.6	-5.50946	3107.6	-1.6e-05
	3107.8	-6.06291	3107.8	-1.6e-05
	3108	-7.48414	3108	-1.6e-05
	3108.2	-7.35836	3108.2	-1.6e-05
	3108.4	-5.86165	3108.4	-1.6e-05
	3108.6	-6.05043	3108.6	-1.6e-05
	3108.8	-6.18869	3108.8	-1.6e-05
	3109	-6.01259	3109	-1.6e-05
	3109.2	-6.74213	3109.2	-1.6e-05
	3109.4	-6.60387	3109.4	-1.6e-05
	3109.6	-8.12573	3109.6	-1.6e-05
	3109.8	-6.1259	3109.8	-1.6e-05
	3110	-6.06291	3110	-1.6e-05
	3110.2	-7.06916	3110.2	-1.6e-05
	3110.4	-6.59119	3110.4	-1.6e-05
	3110.6	-6.31447	3110.6	-1.6e-05
	3110.8	-6.67934	3110.8	-1.6e-05
	3111	-6.72965	3111	-1.6e-05
	3111.2	-6.99369	3111.2	-1.6e-05
	3111.4	-7.25794	3111.4	-1.6e-05
	3111.6	-6.84276	3111.6	-1.6e-05
	3111.8	-7.00637	3111.8	-1.6e-05
	3112	-6.31447	3112	-1.6e-05
	3112.2	-7.23278	3112.2	-1.6e-05
	3112.4	-5.93712	3112.4	-1.6e-05
	3112.6	-7.04401	3112.6	-1.6e-05
	3112.8	-6.66666	3112.8	-1.6e-05
	3113	-7.45899	3113	-1.6e-05
	3113.2	-7.05669	3113.2	-1.6e-05
	3113.4	-5.53462	3113.4	-1.6e-05
	3113.6	-6.85543	3113.6	-1.6e-05
	3113.8	-6.55356	3113.8	-1.6e-05
	3114	-7.09432	3114	-1.6e-05
	3114.2	-7.5093	3114.2	-1.6e-05
	3114.4	-6.32715	3114.4	-1.6e-05
	3114.6	-7.00637	3114.6	-1.6e-05
	3114.8	-7.76087	3114.8	-1.6e-05
	3115	-6.18869	3115	-1.6e-05
	3115.2	-7.19495	3115.2	-1.6e-05
	3115.4	-6.03775	3115.4	-1.6e-05
	3115.6	-6.02527	3115.6	-1.6e-05
	3115.8	-6.71697	3115.8	-1.6e-05
	3116	-6.28931	3116	-1.6e-05
	3116.2	-8.05027	3116.2	-1.6e-05
	3116.4	-7.107	3116.4	-1.6e-05
	3116.6	-7.06916	3116.6	-1.6e-05
	3116.8	-6.17621	3116.8	-1.6e-05
	3117	-6.55356	3117	-1.6e-05
	3117.2	-6.84276	3117.2	-1.6e-05
	3117.4	-6.50324	3117.4	-1.6e-05
	3117.6	-6.90575	3117.6	-1.6e-05
	3117.8	-5.8365	3117.8	-1.6e-05
	3118	-6.90575	3118	-1.6e-05
	3118.2	-6.50324	3118.2	-1.6e-05
	3118.4	-7.81118	3118.4	-1.6e-05
	3118.6	-6.32715	3118.6	-1.6e-05
	3118.8	-6.02527	3118.8	-1.6e-05
	3119	-6.35231	3119	-1.6e-05
	3119.2	-7.35836	3119.2	-1.6e-05
	3119.4	-6.21384	3119.4	-1.6e-05
	3119.6	-6.06291	3119.6	-1.6e-05
	3119.8	-6.79244	3119.8	-1.6e-05
	3120	-6.61635	3120	-1.6e-05
	3120.2	-6.61635	3120.2	-1.6e-05
	3120.4	-5.84918	3120.4	-1.6e-05
	3120.6	-7.54714	3120.6	-1.6e-05
	3120.8	-6.89307	3120.8	-1.6e-05
	3121	-6.11322	3121	-1.6e-05
	3121.2	-6.55356	3121.2	-1.6e-05
	3121.4	-6.26416	3121.4	-1.6e-05
	3121.6	-7.98727	3121.6	-1.6e-05
	3121.8	-6.83028	3121.8	-1.6e-05
	3122	-5.97496	3122	-1.6e-05
	3122.2	-6.69182	3122.2	-1.6e-05
	3122.4	-7.01885	3122.4	-1.6e-05
	3122.6	-6.55356	3122.6	-1.6e-05
	3122.8	-7.14463	3122.8	-1.6e-05
	3123	-6.44025	3123	-1.6e-05
	3123.2	-6.56603	3123.2	-1.6e-05
	3123.4	-6.7045	3123.4	-1.6e-05
	3123.6	-6.20137	3123.6	-1.6e-05
	3123.8	-5.27058	3123.8	-1.6e-05
	3124	-6.51572	3124	-1.6e-05
	3124.2	-5.77371	3124.2	-1.6e-05
	3124.4	-6.21384	3124.4	-1.6e-05
	3124.6	-6.89307	3124.6	-1.6e-05
	3124.8	-6.18869	3124.8	-1.6e-05
	3125	-8.50308	3125	-1.6e-05
	3125.2	-5.19511	3125.2	-1.6e-05
	3125.4	-6.08806	3125.4	-1.6e-05
	3125.6	-5.53462	3125.6	-1.6e-05
	3125.8	-7.55961	3125.8	-1.6e-05
	3126	-7.7987	3126	-1.6e-05
	3126.2	-6.28931	3126.2	-1.6e-05
	3126.4	-6.05043	3126.4	-1.6e-05
	3126.6	-5.73587	3126.6	-1.6e-05
	3126.8	-6.74213	3126.8	-1.6e-05
	3127	-5.62277	3127	-1.6e-05
	3127.2	-5.81134	3127.2	-1.6e-05
	3127.4	-6.76729	3127.4	-1.6e-05
	3127.6	-5.84918	3127.6	-1.6e-05
	3127.8	-5.9498	3127.8	-1.6e-05
	3128	-6.85543	3128	-1.6e-05
	3128.2	-5.59761	3128.2	-1.6e-05
	3128.4	-5.8365	3128.4	-1.6e-05
	3128.6	-5.58493	3128.6	-1.6e-05
	3128.8	-6.40262	3128.8	-1.6e-05
	3129	-5.72339	3129	-1.6e-05
	3129.2	-5.89949	3129.2	-1.6e-05
	3129.4	-5.8365	3129.4	-1.6e-05
	3129.6	-5.35852	3129.6	-1.6e-05
	3129.8	-5.67308	3129.8	-1.6e-05
	3130	-6.56603	3130	-1.6e-05
	3130.2	-6.67934	3130.2	-1.6e-05
	3130.4	-6.59119	3130.4	-1.6e-05
	3130.6	-6.33963	3130.6	-1.6e-05
	3130.8	-5.72339	3130.8	-1.6e-05
	3131	-6.21384	3131	-1.6e-05
	3131.2	-5.76103	3131.2	-1.6e-05
	3131.4	-6.30199	3131.4	-1.6e-05
	3131.6	-5.47183	3131.6	-1.6e-05
	3131.8	-5.77371	3131.8	-1.6e-05
	3132	-5.76103	3132	-1.6e-05
	3132.2	-5.5473	3132.2	-1.6e-05
	3132.4	-5.81134	3132.4	-1.6e-05
	3132.6	-6.42777	3132.6	-1.6e-05
	3132.8	-6.80512	3132.8	-1.6e-05
	3133	-6.35231	3133	-1.6e-05
	3133.2	-7.86149	3133.2	-1.6e-05
	3133.4	-5.47183	3133.4	-1.6e-05
	3133.6	-6.45293	3133.6	-1.6e-05
	3133.8	-6.99369	3133.8	-1.6e-05
	3134	-6.44025	3134	-1.6e-05
	3134.2	-7.55961	3134.2	-1.6e-05
	3134.4	-6.36478	3134.4	-1.6e-05
	3134.6	-7.30805	3134.6	-1.6e-05
	3134.8	-6.07558	3134.8	-1.6e-05
	3135	-6.84276	3135	-1.6e-05
	3135.2	-6.10074	3135.2	-1.6e-05
	3135.4	-7.83633	3135.4	-1.6e-05
	3135.6	-7.13216	3135.6	-1.6e-05
	3135.8	-6.80512	3135.8	-1.6e-05
	3136	-7.24526	3136	-1.6e-05
	3136.2	-5.93712	3136.2	-1.6e-05
	3136.4	-6.89307	3136.4	-1.6e-05
	3136.6	-5.55978	3136.6	-1.6e-05
	3136.8	-7.03153	3136.8	-1.6e-05
	3137	-5.69824	3137	-1.6e-05
	3137.2	-6.66666	3137.2	-1.6e-05
	3137.4	-6.94338	3137.4	-1.6e-05
	3137.6	-7.28309	3137.6	-1.6e-05
	3137.8	-7.18247	3137.8	-1.6e-05
	3138	-6.32715	3138	-1.6e-05
	3138.2	-6.49057	3138.2	-1.6e-05
	3138.4	-6.38994	3138.4	-1.6e-05
	3138.6	-6.51572	3138.6	-1.6e-05
	3138.8	-6.51572	3138.8	-1.6e-05
	3139	-7.04401	3139	-1.6e-05
	3139.2	-5.86165	3139.2	-1.6e-05
	3139.4	-6.26416	3139.4	-1.6e-05
	3139.6	-6.50324	3139.6	-1.6e-05
	3139.8	-6.99369	3139.8	-1.6e-05
	3140	-6.80512	3140	-1.6e-05
	3140.2	-7.42135	3140.2	-1.6e-05
	3140.4	-7.66024	3140.4	-1.6e-05
	3140.6	-5.64792	3140.6	-1.6e-05
	3140.8	-6.89307	3140.8	-1.6e-05
	3141	-6.90575	3141	-1.6e-05
	3141.2	-5.48431	3141.2	-1.6e-05
	3141.4	-6.98122	3141.4	-1.6e-05
	3141.6	-6.30199	3141.6	-1.6e-05
	3141.8	-5.92465	3141.8	-1.6e-05
	3142	-6.31447	3142	-1.6e-05
	3142.2	-6.59119	3142.2	-1.6e-05
	3142.4	-7.01885	3142.4	-1.6e-05
	3142.6	-5.81134	3142.6	-1.6e-05
	3142.8	-7.64776	3142.8	-1.6e-05
	3143	-6.77996	3143	-1.6e-05
	3143.2	-7.18247	3143.2	-1.6e-05
	3143.4	-6.05043	3143.4	-1.6e-05
	3143.6	-5.98744	3143.6	-1.6e-05
	3143.8	-5.96228	3143.8	-1.6e-05
	3144	-6.20137	3144	-1.6e-05
	3144.2	-7.52198	3144.2	-1.6e-05
	3144.4	-6.6415	3144.4	-1.6e-05
	3144.6	-6.35231	3144.6	-1.6e-05
	3144.8	-5.82402	3144.8	-1.6e-05
	3145	-5.44667	3145	-1.6e-05
	3145.2	-6.88059	3145.2	-1.6e-05
	3145.4	-6.46541	3145.4	-1.6e-05
	3145.6	-6.9309	3145.6	-1.6e-05
	3145.8	-7.06916	3145.8	-1.6e-05
	3146	-6.11322	3146	-1.6e-05
	3146.2	-6.08806	3146.2	-1.6e-05
	3146.4	-6.45293	3146.4	-1.6e-05
	3146.6	-6.61635	3146.6	-1.6e-05
	3146.8	-6.33963	3146.8	-1.6e-05
	3147	-6.18869	3147	-1.6e-05
	3147.2	-7.30805	3147.2	-1.6e-05
	3147.4	-6.00012	3147.4	-1.6e-05
	3147.6	-6.47809	3147.6	-1.6e-05
	3147.8	-7.13216	3147.8	-1.6e-05
	3148	-6.33963	3148	-1.6e-05
	3148.2	-6.46541	3148.2	-1.6e-05
	3148.4	-6.8176	3148.4	-1.6e-05
	3148.6	-6.18869	3148.6	-1.6e-05
	3148.8	-6.96854	3148.8	-1.6e-05
	3149	-6.96854	3149	-1.6e-05
	3149.2	-6.50324	3149.2	-1.6e-05
	3149.4	-6.22652	3149.4	-1.6e-05
	3149.6	-7.29557	3149.6	-1.6e-05
	3149.8	-6.49057	3149.8	-1.6e-05
	3150	-6.16353	3150	-1.6e-05
	3150.2	-6.17621	3150.2	-1.6e-05
	3150.4	-7.14463	3150.4	-1.6e-05
	3150.6	-6.239	3150.6	-1.6e-05
	3150.8	-6.67934	3150.8	-1.6e-05
	3151	-6.51572	3151	-1.6e-05
	3151.2	-6.75481	3151.2	-1.6e-05
	3151.4	-6.60387	3151.4	-1.6e-05
	3151.6	-6.55356	3151.6	-1.6e-05
	3151.8	-6.45293	3151.8	-1.6e-05
	3152	-6.6415	3152	-1.6e-05
	3152.2	-5.89949	3152.2	-1.6e-05
	3152.4	-5.78618	3152.4	-1.6e-05
	3152.6	-6.84276	3152.6	-1.6e-05
	3152.8	-7.28309	3152.8	-1.6e-05
	3153	-5.49699	3153	-1.6e-05
	3153.2	-5.78618	3153.2	-1.6e-05
	3153.4	-8.16337	3153.4	-1.6e-05
	3153.6	-6.99369	3153.6	-1.6e-05
	3153.8	-5.2579	3153.8	-1.6e-05
	3154	-7.5093	3154	-1.6e-05
	3154.2	-6.6415	3154.2	-1.6e-05
	3154.4	-5.86165	3154.4	-1.6e-05
	3154.6	-7.83633	3154.6	-1.6e-05
	3154.8	-6.10074	3154.8	-1.6e-05
	3155	-6.45293	3155	-1.6e-05
	3155.2	-7.01885	3155.2	-1.6e-05
	3155.4	-6.67934	3155.4	-1.6e-05
	3155.6	-5.77371	3155.6	-1.6e-05
	3155.8	-6.62903	3155.8	-1.6e-05
	3156	-7.24526	3156	-1.6e-05
	3156.2	-5.04417	3156.2	-1.6e-05
	3156.4	-6.76729	3156.4	-1.6e-05
	3156.6	-5.74855	3156.6	-1.6e-05
	3156.8	-5.6604	3156.8	-1.6e-05
	3157	-6.4151	3157	-1.6e-05
	3157.2	-7.23278	3157.2	-1.6e-05
	3157.4	-6.88059	3157.4	-1.6e-05
	3157.6	-6.65418	3157.6	-1.6e-05
	3157.8	-6.61635	3157.8	-1.6e-05
	3158	-4.69198	3158	-1.6e-05
	3158.2	-6.69182	3158.2	-1.6e-05
	3158.4	-6.05043	3158.4	-1.6e-05
	3158.6	-6.27684	3158.6	-1.6e-05
	3158.8	-7.47167	3158.8	-1.6e-05
	3159	-6.86791	3159	-1.6e-05
	3159.2	-6.18869	3159.2	-1.6e-05
	3159.4	-7.28309	3159.4	-1.6e-05
	3159.6	-6.71697	3159.6	-1.6e-05
	3159.8	-7.24526	3159.8	-1.6e-05
	3160	-5.69824	3160	-1.6e-05
	3160.2	-6.22652	3160.2	-1.6e-05
	3160.4	-5.50946	3160.4	-1.6e-05
	3160.6	-6.84276	3160.6	-1.6e-05
	3160.8	-6.85543	3160.8	-1.6e-05
	3161	-6.67934	3161	-1.6e-05
	3161.2	-6.02527	3161.2	-1.6e-05
	3161.4	-6.60387	3161.4	-1.6e-05
	3161.6	-7.30805	3161.6	-1.6e-05
	3161.8	-7.49682	3161.8	-1.6e-05
	3162	-6.4151	3162	-1.6e-05
	3162.2	-6.62903	3162.2	-1.6e-05
	3162.4	-6.1259	3162.4	-1.6e-05
	3162.6	-7.96212	3162.6	-1.6e-05
	3162.8	-5.63525	3162.8	-1.6e-05
	3163	-6.46541	3163	-1.6e-05
	3163.2	-6.67934	3163.2	-1.6e-05
	3163.4	-7.44651	3163.4	-1.6e-05
	3163.6	-6.42777	3163.6	-1.6e-05
	3163.8	-6.13837	3163.8	-1.6e-05
	3164	-5.3712	3164	-1.6e-05
	3164.2	-6.54088	3164.2	-1.6e-05
	3164.4	-6.49057	3164.4	-1.6e-05
	3164.6	-6.20137	3164.6	-1.6e-05
	3164.8	-7.38352	3164.8	-1.6e-05
	3165	-5.45915	3165	-1.6e-05
	3165.2	-7.59745	3165.2	-1.6e-05
	3165.4	-6.05043	3165.4	-1.6e-05
	3165.6	-6.40262	3165.6	-1.6e-05
	3165.8	-6.46541	3165.8	-1.6e-05
	3166	-5.86165	3166	-1.6e-05
	3166.2	-6.30199	3166.2	-1.6e-05
	3166.4	-6.65418	3166.4	-1.6e-05
	3166.6	-5.97496	3166.6	-1.6e-05
	3166.8	-5.55978	3166.8	-1.6e-05
	3167	-6.10074	3167	-1.6e-05
	3167.2	-6.75481	3167.2	-1.6e-05
	3167.4	-5.3712	3167.4	-1.6e-05
	3167.6	-7.29557	3167.6	-1.6e-05
	3167.8	-6.49057	3167.8	-1.6e-05
	3168	-6.00012	3168	-1.6e-05
	3168.2	-6.85543	3168.2	-1.6e-05
	3168.4	-6.36478	3168.4	-1.6e-05
	3168.6	-5.88681	3168.6	-1.6e-05
	3168.8	-5.93712	3168.8	-1.6e-05
	3169	-7.09432	3169	-1.6e-05
	3169.2	-5.84918	3169.2	-1.6e-05
	3169.4	-5.87433	3169.4	-1.6e-05
	3169.6	-6.25168	3169.6	-1.6e-05
	3169.8	-5.84918	3169.8	-1.6e-05
	3170	-6.32715	3170	-1.6e-05
	3170.2	-7.00637	3170.2	-1.6e-05
	3170.4	-6.86791	3170.4	-1.6e-05
	3170.6	-5.84918	3170.6	-1.6e-05
	3170.8	-7.52198	3170.8	-1.6e-05
	3171	-6.71697	3171	-1.6e-05
	3171.2	-6.20137	3171.2	-1.6e-05
	3171.4	-5.43399	3171.4	-1.6e-05
	3171.6	-6.22652	3171.6	-1.6e-05
	3171.8	-5.68556	3171.8	-1.6e-05
	3172	-5.91197	3172	-1.6e-05
	3172.2	-6.32715	3172.2	-1.6e-05
	3172.4	-6.54088	3172.4	-1.6e-05
	3172.6	-5.87433	3172.6	-1.6e-05
	3172.8	-6.79244	3172.8	-1.6e-05
	3173	-5.20759	3173	-1.6e-05
	3173.2	-6.62903	3173.2	-1.6e-05
	3173.4	-5.87433	3173.4	-1.6e-05
	3173.6	-6.75481	3173.6	-1.6e-05
	3173.8	-5.84918	3173.8	-1.6e-05
	3174	-6.7045	3174	-1.6e-05
	3174.2	-6.32715	3174.2	-1.6e-05
	3174.4	-7.40867	3174.4	-1.6e-05
	3174.6	-7.16979	3174.6	-1.6e-05
	3174.8	-7.09432	3174.8	-1.6e-05
	3175	-5.97496	3175	-1.6e-05
	3175.2	-6.54088	3175.2	-1.6e-05
	3175.4	-6.74213	3175.4	-1.6e-05
	3175.6	-5.79886	3175.6	-1.6e-05
	3175.8	-6.79244	3175.8	-1.6e-05
	3176	-7.33321	3176	-1.6e-05
	3176.2	-7.30805	3176.2	-1.6e-05
	3176.4	-6.7045	3176.4	-1.6e-05
	3176.6	-6.35231	3176.6	-1.6e-05
	3176.8	-6.30199	3176.8	-1.6e-05
	3177	-6.88059	3177	-1.6e-05
	3177.2	-7.11948	3177.2	-1.6e-05
	3177.4	-6.05043	3177.4	-1.6e-05
	3177.6	-6.28931	3177.6	-1.6e-05
	3177.8	-6.83028	3177.8	-1.6e-05
	3178	-6.47809	3178	-1.6e-05
	3178.2	-6.33963	3178.2	-1.6e-05
	3178.4	-6.51572	3178.4	-1.6e-05
	3178.6	-5.73587	3178.6	-1.6e-05
	3178.8	-6.30199	3178.8	-1.6e-05
	3179	-5.96228	3179	-1.6e-05
	3179.2	-6.7045	3179.2	-1.6e-05
	3179.4	-6.51572	3179.4	-1.6e-05
	3179.6	-6.54088	3179.6	-1.6e-05
	3179.8	-6.50324	3179.8	-1.6e-05
	3180	-7.92448	3180	-1.6e-05
	3180.2	-6.9309	3180.2	-1.6e-05
	3180.4	-6.71697	3180.4	-1.6e-05
	3180.6	-5.88681	3180.6	-1.6e-05
	3180.8	-5.8365	3180.8	-1.6e-05
	3181	-6.90575	3181	-1.6e-05
	3181.2	-6.8176	3181.2	-1.6e-05
	3181.4	-6.27684	3181.4	-1.6e-05
	3181.6	-5.49699	3181.6	-1.6e-05
	3181.8	-6.72965	3181.8	-1.6e-05
	3182	-6.56603	3182	-1.6e-05
	3182.2	-7.47167	3182.2	-1.6e-05
	3182.4	-5.98744	3182.4	-1.6e-05
	3182.6	-6.9309	3182.6	-1.6e-05
	3182.8	-7.34588	3182.8	-1.6e-05
	3183	-6.18869	3183	-1.6e-05
	3183.2	-7.00637	3183.2	-1.6e-05
	3183.4	-7.13216	3183.4	-1.6e-05
	3183.6	-7.71055	3183.6	-1.6e-05
	3183.8	-6.8176	3183.8	-1.6e-05
	3184	-6.94338	3184	-1.6e-05
	3184.2	-6.62903	3184.2	-1.6e-05
	3184.4	-6.26416	3184.4	-1.6e-05
	3184.6	-7.2201	3184.6	-1.6e-05
	3184.8	-7.05669	3184.8	-1.6e-05
	3185	-5.49699	3185	-1.6e-05
	3185.2	-6.90575	3185.2	-1.6e-05
	3185.4	-6.8176	3185.4	-1.6e-05
	3185.6	-5.44667	3185.6	-1.6e-05
	3185.8	-5.8365	3185.8	-1.6e-05
	3186	-7.69807	3186	-1.6e-05
	3186.2	-6.59119	3186.2	-1.6e-05
	3186.4	-6.56603	3186.4	-1.6e-05
	3186.6	-5.47183	3186.6	-1.6e-05
	3186.8	-7.82386	3186.8	-1.6e-05
	3187	-6.49057	3187	-1.6e-05
	3187.2	-6.4151	3187.2	-1.6e-05
	3187.4	-7.20762	3187.4	-1.6e-05
	3187.6	-5.3712	3187.6	-1.6e-05
	3187.8	-5.01901	3187.8	-1.6e-05
	3188	-6.6415	3188	-1.6e-05
	3188.2	-5.76103	3188.2	-1.6e-05
	3188.4	-6.98122	3188.4	-1.6e-05
	3188.6	-6.47809	3188.6	-1.6e-05
	3188.8	-6.22652	3188.8	-1.6e-05
	3189	-6.71697	3189	-1.6e-05
	3189.2	-5.35852	3189.2	-1.6e-05
	3189.4	-7.59745	3189.4	-1.6e-05
	3189.6	-6.05043	3189.6	-1.6e-05
	3189.8	-7.14463	3189.8	-1.6e-05
	3190	-7.7987	3190	-1.6e-05
	3190.2	-7.05669	3190.2	-1.6e-05
	3190.4	-7.15731	3190.4	-1.6e-05
	3190.6	-6.66666	3190.6	-1.6e-05
	3190.8	-5.43399	3190.8	-1.6e-05
	3191	-6.18869	3191	-1.6e-05
	3191.2	-7.29557	3191.2	-1.6e-05
	3191.4	-7.2201	3191.4	-1.6e-05
	3191.6	-7.08184	3191.6	-1.6e-05
	3191.8	-5.69824	3191.8	-1.6e-05
	3192	-6.6415	3192	-1.6e-05
	3192.2	-5.79886	3192.2	-1.6e-05
	3192.4	-7.3962	3192.4	-1.6e-05
	3192.6	-7.3962	3192.6	-1.6e-05
	3192.8	-7.15731	3192.8	-1.6e-05
	3193	-6.08806	3193	-1.6e-05
	3193.2	-7.20762	3193.2	-1.6e-05
	3193.4	-6.77996	3193.4	-1.6e-05
	3193.6	-6.54088	3193.6	-1.6e-05
	3193.8	-6.9309	3193.8	-1.6e-05
	3194	-6.06291	3194	-1.6e-05
	3194.2	-6.74213	3194.2	-1.6e-05
	3194.4	-6.51572	3194.4	-1.6e-05
	3194.6	-5.8365	3194.6	-1.6e-05
	3194.8	-5.49699	3194.8	-1.6e-05
	3195	-7.53446	3195	-1.6e-05
	3195.2	-7.48414	3195.2	-1.6e-05
	3195.4	-6.1259	3195.4	-1.6e-05
	3195.6	-5.92465	3195.6	-1.6e-05
	3195.8	-6.00012	3195.8	-1.6e-05
	3196	-6.75481	3196	-1.6e-05
	3196.2	-5.73587	3196.2	-1.6e-05
	3196.4	-6.8176	3196.4	-1.6e-05
	3196.6	-7.5093	3196.6	-1.6e-05
	3196.8	-6.21384	3196.8	-1.6e-05
	3197	-5.64792	3197	-1.6e-05
	3197.2	-5.88681	3197.2	-1.6e-05
	3197.4	-6.99369	3197.4	-1.6e-05
	3197.6	-4.89323	3197.6	-1.6e-05
	3197.8	-6.94338	3197.8	-1.6e-05
	3198	-7.15731	3198	-1.6e-05
	3198.2	-7.40867	3198.2	-1.6e-05
	3198.4	-5.03149	3198.4	-1.6e-05
	3198.6	-6.25168	3198.6	-1.6e-05
	3198.8	-5.61009	3198.8	-1.6e-05
	3199	-6.61635	3199	-1.6e-05
	3199.2	-6.89307	3199.2	-1.6e-05
	3199.4	-7.01885	3199.4	-1.6e-05
	3199.6	-6.80512	3199.6	-1.6e-05
	3199.8	-6.98122	3199.8	-1.6e-05
	3200	-6.90575	3200	-1.6e-05
	3200.2	-5.77371	3200.2	-1.6e-05
	3200.4	-6.00012	3200.4	-1.6e-05
	3200.6	-6.4151	3200.6	-1.6e-05
	3200.8	-6.00012	3200.8	-1.6e-05
	3201	-6.96854	3201	-1.6e-05
	3201.2	-7.09432	3201.2	-1.6e-05
	3201.4	-6.95606	3201.4	-1.6e-05
	3201.6	-7.24526	3201.6	-1.6e-05
	3201.8	-7.20762	3201.8	-1.6e-05
	3202	-6.6415	3202	-1.6e-05
	3202.2	-5.48431	3202.2	-1.6e-05
	3202.4	-6.30199	3202.4	-1.6e-05
	3202.6	-6.67934	3202.6	-1.6e-05
	3202.8	-6.47809	3202.8	-1.6e-05
	3203	-6.57871	3203	-1.6e-05
	3203.2	-6.5284	3203.2	-1.6e-05
	3203.4	-5.92465	3203.4	-1.6e-05
	3203.6	-5.16995	3203.6	-1.6e-05
	3203.8	-5.78618	3203.8	-1.6e-05
	3204	-6.85543	3204	-1.6e-05
	3204.2	-5.72339	3204.2	-1.6e-05
	3204.4	-7.28309	3204.4	-1.6e-05
	3204.6	-5.16995	3204.6	-1.6e-05
	3204.8	-5.6604	3204.8	-1.6e-05
	3205	-5.42152	3205	-1.6e-05
	3205.2	-7.28309	3205.2	-1.6e-05
	3205.4	-5.40884	3205.4	-1.6e-05
	3205.6	-6.22652	3205.6	-1.6e-05
	3205.8	-4.84292	3205.8	-1.6e-05
	3206	-4.90571	3206	-1.6e-05
	3206.2	-3.89945	3206.2	-1.6e-05
	3206.4	-6.01259	3206.4	-1.6e-05
	3206.6	-5.42152	3206.6	-1.6e-05
	3206.8	-5.89949	3206.8	-1.6e-05
	3207	-5.0818	3207	-1.6e-05
	3207.2	-4.42774	3207.2	-1.6e-05
	3207.4	-5.34605	3207.4	-1.6e-05
	3207.6	-5.24542	3207.6	-1.6e-05
	3207.8	-6.30199	3207.8	-1.6e-05
	3208	-5.10696	3208	-1.6e-05
	3208.2	-6.47809	3208.2	-1.6e-05
	3208.4	-4.71714	3208.4	-1.6e-05
	3208.6	-5.52214	3208.6	-1.6e-05
	3208.8	-4.12586	3208.8	-1.6e-05
	3209	-6.25168	3209	-1.6e-05
	3209.2	-6.30199	3209.2	-1.6e-05
	3209.4	-5.43399	3209.4	-1.6e-05
	3209.6	-5.3712	3209.6	-1.6e-05
	3209.8	-5.13212	3209.8	-1.6e-05
	3210	-6.76729	3210	-1.6e-05
	3210.2	-5.04417	3210.2	-1.6e-05
	3210.4	-2.23933	3210.4	-1.6e-05
	3210.6	-3.91213	3210.6	-1.6e-05
	3210.8	-4.23916	3210.8	-1.6e-05
	3211	-4.5662	3211	-1.6e-05
	3211.2	-3.74851	3211.2	-1.6e-05
	3211.4	-7.14463	3211.4	-1.6e-05
	3211.6	-6.37746	3211.6	-1.6e-05
	3211.8	-8.11306	3211.8	-1.6e-05
	3212	-5.1448	3212	-1.6e-05
	3212.2	-4.5662	3212.2	-1.6e-05
	3212.4	-4.21401	3212.4	-1.6e-05
	3212.6	-3.30837	3212.6	-1.6e-05
	3212.8	-4.44042	3212.8	-1.6e-05
	3213	-2.0254	3213	-1.6e-05
	3213.2	-6.54088	3213.2	-1.6e-05
	3213.4	-2.11354	3213.4	-1.6e-05
	3213.6	-6.26416	3213.6	-1.6e-05
	3213.8	-2.15118	3213.8	-1.6e-05
	3214	-3.01898	3214	-1.6e-05
	3214.2	-6.71697	3214.2	-1.6e-05
	3214.4	-4.37742	3214.4	-1.6e-05
	3214.6	-3.5221	3214.6	-1.6e-05
	3214.8	-0.70478	3214.8	-1.6e-05
	3215	-2.86804	3215	-1.6e-05
	3215.2	1.29526	3215.2	-1.6e-05
	3215.4	-3.78635	3215.4	-1.6e-05
	3215.6	-0.50353	3215.6	-1.6e-05
	3215.8	-1.11976	3215.8	-1.6e-05
	3216	-3.28322	3216	-1.6e-05
	3216.2	-3.08197	3216.2	-1.6e-05
	3216.4	-4.03791	3216.4	-1.6e-05
	3216.6	-2.86804	3216.6	-1.6e-05
	3216.8	-4.20133	3216.8	-1.6e-05
	3217	-2.16386	3217	-1.6e-05
	3217.2	-1.18276	3217.2	-1.6e-05
	3217.4	2.37678	3217.4	-1.6e-05
	3217.6	0.33931	3217.6	-1.6e-05
	3217.8	-1.53495	3217.8	-1.6e-05
	3218	-2.84288	3218	-1.6e-05
	3218.2	-2.70462	3218.2	-1.6e-05
	3218.4	-5.49699	3218.4	-1.6e-05
	3218.6	-3.45931	3218.6	-1.6e-05
	3218.8	-3.15744	3218.8	-1.6e-05
	3219	-4.95602	3219	-1.6e-05
	3219.2	-3.38384	3219.2	-1.6e-05
	3219.4	-4.69198	3219.4	-1.6e-05
	3219.6	-2.76761	3219.6	-1.6e-05
	3219.8	-4.25164	3219.8	-1.6e-05
	3220	-4.12586	3220	-1.6e-05
	3220.2	-3.33353	3220.2	-1.6e-05
	3220.4	-3.5221	3220.4	-1.6e-05
	3220.6	-6.15105	3220.6	-1.6e-05
	3220.8	-7.19495	3220.8	-1.6e-05
	3221	-7.04401	3221	-1.6e-05
	3221.2	-5.32089	3221.2	-1.6e-05
	3221.4	-4.28948	3221.4	-1.6e-05
	3221.6	-4.83024	3221.6	-1.6e-05
	3221.8	-2.95618	3221.8	-1.6e-05
	3222	-5.98744	3222	-1.6e-05
	3222.2	-4.12586	3222.2	-1.6e-05
	3222.4	-4.77993	3222.4	-1.6e-05
	3222.6	-6.07558	3222.6	-1.6e-05
	3222.8	-3.86182	3222.8	-1.6e-05
	3223	-5.63525	3223	-1.6e-05
	3223.2	-5.30821	3223.2	-1.6e-05
	3223.4	-4.44042	3223.4	-1.6e-05
	3223.6	-5.2579	3223.6	-1.6e-05
	3223.8	-4.9687	3223.8	-1.6e-05
	3224	-4.47805	3224	-1.6e-05
	3224.2	-6.239	3224.2	-1.6e-05
	3224.4	-3.30837	3224.4	-1.6e-05
	3224.6	-2.61667	3224.6	-1.6e-05
	3224.8	-5.53462	3224.8	-1.6e-05
	3225	-4.12586	3225	-1.6e-05
	3225.2	-4.45289	3225.2	-1.6e-05
	3225.4	-1.32102	3225.4	-1.6e-05
	3225.6	-1.77383	3225.6	-1.6e-05
	3225.8	0.42726	3225.8	-1.6e-05
	3226	-2.79277	3226	-1.6e-05
	3226.2	-2.00024	3226.2	-1.6e-05
	3226.4	-2.23933	3226.4	-1.6e-05
	3226.6	-3.68572	3226.6	-1.6e-05
	3226.8	-3.22023	3226.8	-1.6e-05
	3227	-6.37746	3227	-1.6e-05
	3227.2	-3.96244	3227.2	-1.6e-05
	3227.4	-6.7045	3227.4	-1.6e-05
	3227.6	-4.07555	3227.6	-1.6e-05
	3227.8	-7.53446	3227.8	-1.6e-05
	3228	-5.88681	3228	-1.6e-05
	3228.2	-5.77371	3228.2	-1.6e-05
	3228.4	-5.33337	3228.4	-1.6e-05
	3228.6	-5.71072	3228.6	-1.6e-05
	3228.8	-5.69824	3228.8	-1.6e-05
	3229	-4.25164	3229	-1.6e-05
	3229.2	-4.86807	3229.2	-1.6e-05
	3229.4	-3.5221	3229.4	-1.6e-05
	3229.6	-4.12586	3229.6	-1.6e-05
	3229.8	-5.00633	3229.8	-1.6e-05
	3230	-4.49073	3230	-1.6e-05
	3230.2	-2.61667	3230.2	-1.6e-05
	3230.4	-3.23291	3230.4	-1.6e-05
	3230.6	-5.79886	3230.6	-1.6e-05
	3230.8	-4.15102	3230.8	-1.6e-05
	3231	-2.57884	3231	-1.6e-05
	3231.2	-2.26448	3231.2	-1.6e-05
	3231.4	-1.86198	3231.4	-1.6e-05
	3231.6	-1.76135	3231.6	-1.6e-05
	3231.8	-3.76119	3231.8	-1.6e-05
	3232	-3.64789	3232	-1.6e-05
	3232.2	-4.61651	3232.2	-1.6e-05
	3232.4	-5.15727	3232.4	-1.6e-05
	3232.6	-5.48431	3232.6	-1.6e-05
	3232.8	-4.03791	3232.8	-1.6e-05
	3233	-3.73603	3233	-1.6e-05
	3233.2	-3.66057	3233.2	-1.6e-05
	3233.4	-2.1387	3233.4	-1.6e-05
	3233.6	-2.7173	3233.6	-1.6e-05
	3233.8	-1.38401	3233.8	-1.6e-05
	3234	-1.40916	3234	-1.6e-05
	3234.2	-3.32085	3234.2	-1.6e-05
	3234.4	-3.87429	3234.4	-1.6e-05
	3234.6	-4.5662	3234.6	-1.6e-05
	3234.8	-4.44042	3234.8	-1.6e-05
	3235	-4.03791	3235	-1.6e-05
	3235.2	-3.66057	3235.2	-1.6e-05
	3235.4	-2.44058	3235.4	-1.6e-05
	3235.6	-4.51588	3235.6	-1.6e-05
	3235.8	-2.99382	3235.8	-1.6e-05
	3236	-2.4279	3236	-1.6e-05
	3236.2	-2.06323	3236.2	-1.6e-05
	3236.4	-0.85572	3236.4	-1.6e-05
	3236.6	-1.49711	3236.6	-1.6e-05
	3236.8	2.32647	3236.8	-1.6e-05
	3237	-0.59148	3237	-1.6e-05
	3237.2	0.81728	3237.2	-1.6e-05
	3237.4	-0.45322	3237.4	-1.6e-05
	3237.6	-0.44054	3237.6	-1.6e-05
	3237.8	0.52788	3237.8	-1.6e-05
	3238	0.03743	3238	-1.6e-05
	3238.2	0.74181	3238.2	-1.6e-05
	3238.4	0.06259	3238.4	-1.6e-05
	3238.6	-1.37133	3238.6	-1.6e-05
	3238.8	-2.0254	3238.8	-1.6e-05
	3239	-0.56632	3239	-1.6e-05
	3239.2	-1.29586	3239.2	-1.6e-05
	3239.4	-2.16386	3239.4	-1.6e-05
	3239.6	-1.19523	3239.6	-1.6e-05
	3239.8	-2.51605	3239.8	-1.6e-05
	3240	-4.22648	3240	-1.6e-05
	3240.2	-3.66057	3240.2	-1.6e-05
	3240.4	-2.88072	3240.4	-1.6e-05
	3240.6	-2.80525	3240.6	-1.6e-05
	3240.8	-3.39632	3240.8	-1.6e-05
	3241	-3.42148	3241	-1.6e-05
	3241.2	-3.0065	3241.2	-1.6e-05
	3241.4	-4.23916	3241.4	-1.6e-05
	3241.6	-3.42148	3241.6	-1.6e-05
	3241.8	-4.69198	3241.8	-1.6e-05
	3242	-3.71088	3242	-1.6e-05
	3242.2	-2.35243	3242.2	-1.6e-05
	3242.4	-2.15118	3242.4	-1.6e-05
	3242.6	-2.11354	3242.6	-1.6e-05
	3242.8	-2.62915	3242.8	-1.6e-05
	3243	-2.60399	3243	-1.6e-05
	3243.2	-1.62289	3243.2	-1.6e-05
	3243.4	-1.42164	3243.4	-1.6e-05
	3243.6	-1.79899	3243.6	-1.6e-05
	3243.8	-0.51601	3243.8	-1.6e-05
	3244	-3.09444	3244	-1.6e-05
	3244.2	-0.93119	3244.2	-1.6e-05
	3244.4	-1.08213	3244.4	-1.6e-05
	3244.6	-1.20791	3244.6	-1.6e-05
	3244.8	-0.16382	3244.8	-1.6e-05
	3245	-0.10103	3245	-1.6e-05
	3245.2	0.76697	3245.2	-1.6e-05
	3245.4	-2.50337	3245.4	-1.6e-05
	3245.6	-1.19523	3245.6	-1.6e-05
	3245.8	-1.68588	3245.8	-1.6e-05
	3246	0.16322	3246	-1.6e-05
	3246.2	-0.49085	3246.2	-1.6e-05
	3246.4	-0.41538	3246.4	-1.6e-05
	3246.6	-1.88714	3246.6	-1.6e-05
	3246.8	-1.40916	3246.8	-1.6e-05
	3247	-0.62931	3247	-1.6e-05
	3247.2	-0.45322	3247.2	-1.6e-05
	3247.4	1.44619	3247.4	-1.6e-05
	3247.6	-0.61663	3247.6	-1.6e-05
	3247.8	1.00586	3247.8	-1.6e-05
	3248	-1.23307	3248	-1.6e-05
	3248.2	-0.000402503	3248.2	-1.6e-05
	3248.4	0.25116	3248.4	-1.6e-05
	3248.6	-0.07587	3248.6	-1.6e-05
	3248.8	-0.05072	3248.8	-1.6e-05
	3249	1.19463	3249	-1.6e-05
	3249.2	-1.23307	3249.2	-1.6e-05
	3249.4	-0.95635	3249.4	-1.6e-05
	3249.6	-0.64179	3249.6	-1.6e-05
	3249.8	-0.88088	3249.8	-1.6e-05
	3250	-1.37133	3250	-1.6e-05
	3250.2	-0.11351	3250.2	-1.6e-05
	3250.4	-1.19523	3250.4	-1.6e-05
	3250.6	0.5782	3250.6	-1.6e-05
	3250.8	0.9807	3250.8	-1.6e-05
	3251	-1.22039	3251	-1.6e-05
	3251.2	0.20085	3251.2	-1.6e-05
	3251.4	0.8676	3251.4	-1.6e-05
	3251.6	0.23868	3251.6	-1.6e-05
	3251.8	1.16947	3251.8	-1.6e-05
	3252	-0.25197	3252	-1.6e-05
	3252.2	0.23868	3252.2	-1.6e-05
	3252.4	1.03101	3252.4	-1.6e-05
	3252.6	0.26384	3252.6	-1.6e-05
	3252.8	-0.18898	3252.8	-1.6e-05
	3253	1.25742	3253	-1.6e-05
	3253.2	-1.45948	3253.2	-1.6e-05
	3253.4	1.40836	3253.4	-1.6e-05
	3253.6	0.18837	3253.6	-1.6e-05
	3253.8	-1.00666	3253.8	-1.6e-05
	3254	-2.01292	3254	-1.6e-05
	3254.2	-0.31476	3254.2	-1.6e-05
	3254.4	-0.13866	3254.4	-1.6e-05
	3254.6	-0.4657	3254.6	-1.6e-05
	3254.8	-0.20165	3254.8	-1.6e-05
	3255	0.60335	3255	-1.6e-05
	3255.2	0.16322	3255.2	-1.6e-05
	3255.4	-0.61663	3255.4	-1.6e-05
	3255.6	-1.20791	3255.6	-1.6e-05
	3255.8	1.88633	3255.8	-1.6e-05
	3256	1.58445	3256	-1.6e-05
	3256.2	0.71666	3256.2	-1.6e-05
	3256.4	1.08132	3256.4	-1.6e-05
	3256.6	1.92397	3256.6	-1.6e-05
	3256.8	1.69756	3256.8	-1.6e-05
	3257	2.03727	3257	-1.6e-05
	3257.2	3.09384	3257.2	-1.6e-05
	3257.4	2.43977	3257.4	-1.6e-05
	3257.6	1.37072	3257.6	-1.6e-05
	3257.8	2.32647	3257.8	-1.6e-05
	3258	0.71666	3258	-1.6e-05
	3258.2	1.9618	3258.2	-1.6e-05
	3258.4	1.91149	3258.4	-1.6e-05
	3258.6	2.251	3258.6	-1.6e-05
	3258.8	2.20069	3258.8	-1.6e-05
	3259	2.08758	3259	-1.6e-05
	3259.2	0.8046	3259.2	-1.6e-05
	3259.4	1.5593	3259.4	-1.6e-05
	3259.6	3.03085	3259.6	-1.6e-05
	3259.8	2.57803	3259.8	-1.6e-05
	3260	4.6787	3260	-1.6e-05
	3260.2	2.95538	3260.2	-1.6e-05
	3260.4	2.66618	3260.4	-1.6e-05
	3260.6	2.0749	3260.6	-1.6e-05
	3260.8	2.46493	3260.8	-1.6e-05
	3261	2.6535	3261	-1.6e-05
	3261.2	3.26994	3261.2	-1.6e-05
	3261.4	2.47741	3261.4	-1.6e-05
	3261.6	1.88633	3261.6	-1.6e-05
	3261.8	3.71007	3261.8	-1.6e-05
	3262	1.5593	3262	-1.6e-05
	3262.2	4.80448	3262.2	-1.6e-05
	3262.4	4.08742	3262.4	-1.6e-05
	3262.6	2.84228	3262.6	-1.6e-05
	3262.8	4.30135	3262.8	-1.6e-05
	3263	4.66602	3263	-1.6e-05
	3263.2	2.66618	3263.2	-1.6e-05
	3263.4	1.94912	3263.4	-1.6e-05
	3263.6	4.51508	3263.6	-1.6e-05
	3263.8	2.9429	3263.8	-1.6e-05
	3264	3.6346	3264	-1.6e-05
	3264.2	3.25726	3264.2	-1.6e-05
	3264.4	3.01837	3264.4	-1.6e-05
	3264.6	2.91775	3264.6	-1.6e-05
	3264.8	3.64728	3264.8	-1.6e-05
	3265	4.69117	3265	-1.6e-05
	3265.2	4.26352	3265.2	-1.6e-05
	3265.4	5.58433	3265.4	-1.6e-05
	3265.6	3.39572	3265.6	-1.6e-05
	3265.8	5.82321	3265.8	-1.6e-05
	3266	3.99947	3266	-1.6e-05
	3266.2	3.44603	3266.2	-1.6e-05
	3266.4	5.16915	3266.4	-1.6e-05
	3266.6	4.98057	3266.6	-1.6e-05
	3266.8	3.30757	3266.8	-1.6e-05
	3267	2.98054	3267	-1.6e-05
	3267.2	2.8296	3267.2	-1.6e-05
	3267.4	4.48992	3267.4	-1.6e-05
	3267.6	2.45225	3267.6	-1.6e-05
	3267.8	3.93648	3267.8	-1.6e-05
	3268	4.64086	3268	-1.6e-05
	3268.2	4.57807	3268.2	-1.6e-05
	3268.4	4.65354	3268.4	-1.6e-05
	3268.6	4.40198	3268.6	-1.6e-05
	3268.8	5.59681	3268.8	-1.6e-05
	3269	6.09994	3269	-1.6e-05
	3269.2	4.77932	3269.2	-1.6e-05
	3269.4	4.3893	3269.4	-1.6e-05
	3269.6	4.89243	3269.6	-1.6e-05
	3269.8	2.95538	3269.8	-1.6e-05
	3270	3.6976	3270	-1.6e-05
	3270.2	3.54666	3270.2	-1.6e-05
	3270.4	5.34524	3270.4	-1.6e-05
	3270.6	6.11261	3270.6	-1.6e-05
	3270.8	6.16293	3270.8	-1.6e-05
	3271	4.80448	3271	-1.6e-05
	3271.2	3.67244	3271.2	-1.6e-05
	3271.4	4.80448	3271.4	-1.6e-05
	3271.6	6.42697	3271.6	-1.6e-05
	3271.8	5.49618	3271.8	-1.6e-05
	3272	5.6598	3272	-1.6e-05
	3272.2	5.67228	3272.2	-1.6e-05
	3272.4	4.72901	3272.4	-1.6e-05
	3272.6	5.09368	3272.6	-1.6e-05
	3272.8	4.93026	3272.8	-1.6e-05
	3273	5.60949	3273	-1.6e-05
	3273.2	6.99289	3273.2	-1.6e-05
	3273.4	6.08746	3273.4	-1.6e-05
	3273.6	7.06836	3273.6	-1.6e-05
	3273.8	6.3515	3273.8	-1.6e-05
	3274	5.79806	3274	-1.6e-05
	3274.2	6.43945	3274.2	-1.6e-05
	3274.4	7.43323	3274.4	-1.6e-05
	3274.6	5.96168	3274.6	-1.6e-05
	3274.8	6.20056	3274.8	-1.6e-05
	3275	7.08104	3275	-1.6e-05
	3275.2	5.11883	3275.2	-1.6e-05
	3275.4	6.3515	3275.4	-1.6e-05
	3275.6	6.02447	3275.6	-1.6e-05
	3275.8	7.2193	3275.8	-1.6e-05
	3276	6.27603	3276	-1.6e-05
	3276.2	7.10619	3276.2	-1.6e-05
	3276.4	7.25713	3276.4	-1.6e-05
	3276.6	7.10619	3276.6	-1.6e-05
	3276.8	6.47728	3276.8	-1.6e-05
	3277	7.9112	3277	-1.6e-05
	3277.2	7.82305	3277.2	-1.6e-05
	3277.4	7.86089	3277.4	-1.6e-05
	3277.6	7.68479	3277.6	-1.6e-05
	3277.8	7.84821	3277.8	-1.6e-05
	3278	7.64696	3278	-1.6e-05
	3278.2	8.13761	3278.2	-1.6e-05
	3278.4	8.72868	3278.4	-1.6e-05
	3278.6	9.8734	3278.6	-1.6e-05
	3278.8	9.10603	3278.8	-1.6e-05
	3279	8.38917	3279	-1.6e-05
	3279.2	9.84825	3279.2	-1.6e-05
	3279.4	10.3638	3279.4	-1.6e-05
	3279.6	11.5714	3279.6	-1.6e-05
	3279.8	12.4643	3279.8	-1.6e-05
	3280	12.6404	3280	-1.6e-05
	3280.2	12.8543	3280.2	-1.6e-05
	3280.4	12.5901	3280.4	-1.6e-05
	3280.6	12.8165	3280.6	-1.6e-05
	3280.8	11.5714	3280.8	-1.6e-05
	3281	12.4015	3281	-1.6e-05
	3281.2	12.5273	3281.2	-1.6e-05
	3281.4	14.502	3281.4	-1.6e-05
	3281.6	13.7221	3281.6	-1.6e-05
	3281.8	13.546	3281.8	-1.6e-05
	3282	15.1939	3282	-1.6e-05
	3282.2	14.8542	3282.2	-1.6e-05
	3282.4	16.2251	3282.4	-1.6e-05
	3282.6	16.6025	3282.6	-1.6e-05
	3282.8	17.8854	3282.8	-1.6e-05
	3283	18.1118	3283	-1.6e-05
	3283.2	18.4012	3283.2	-1.6e-05
	3283.4	19.5081	3283.4	-1.6e-05
	3283.6	20.1998	3283.6	-1.6e-05
	3283.8	21.1683	3283.8	-1.6e-05
	3284	20.879	3284	-1.6e-05
	3284.2	21.1306	3284.2	-1.6e-05
	3284.4	22.099	3284.4	-1.6e-05
	3284.6	22.7531	3284.6	-1.6e-05
	3284.8	23.5581	3284.8	-1.6e-05
	3285	24.4386	3285	-1.6e-05
	3285.2	25.734	3285.2	-1.6e-05
	3285.4	25.3694	3285.4	-1.6e-05
	3285.6	25.6586	3285.6	-1.6e-05
	3285.8	26.6523	3285.8	-1.6e-05
	3286	25.6461	3286	-1.6e-05
	3286.2	26.539	3286.2	-1.6e-05
	3286.4	27.2434	3286.4	-1.6e-05
	3286.6	25.1554	3286.6	-1.6e-05
	3286.8	27.6334	3286.8	-1.6e-05
	3287	27.0673	3287	-1.6e-05
	3287.2	27.2434	3287.2	-1.6e-05
	3287.4	26.8158	3287.4	-1.6e-05
	3287.6	27.8975	3287.6	-1.6e-05
	3287.8	26.9039	3287.8	-1.6e-05
	3288	27.5453	3288	-1.6e-05
	3288.2	29.042	3288.2	-1.6e-05
	3288.4	29.7212	3288.4	-1.6e-05
	3288.6	29.8597	3288.6	-1.6e-05
	3288.8	31.042	3288.8	-1.6e-05
	3289	29.5451	3289	-1.6e-05
	3289.2	31.8471	3289.2	-1.6e-05
	3289.4	31.608	3289.4	-1.6e-05
	3289.6	32.9539	3289.6	-1.6e-05
	3289.8	32.7652	3289.8	-1.6e-05
	3290	32.9664	3290	-1.6e-05
	3290.2	33.3565	3290.2	-1.6e-05
	3290.4	34.1739	3290.4	-1.6e-05
	3290.6	33.8972	3290.6	-1.6e-05
	3290.8	36.9285	3290.8	-1.6e-05
	3291	34.9411	3291	-1.6e-05
	3291.2	38.0857	3291.2	-1.6e-05
	3291.4	39.1547	3291.4	-1.6e-05
	3291.6	38.9786	3291.6	-1.6e-05
	3291.8	38.8528	3291.8	-1.6e-05
	3292	38.0353	3292	-1.6e-05
	3292.2	40.4755	3292.2	-1.6e-05
	3292.4	39.6454	3292.4	-1.6e-05
	3292.6	38.2366	3292.6	-1.6e-05
	3292.8	39.7836	3292.8	-1.6e-05
	3293	40.7899	3293	-1.6e-05
	3293.2	38.8528	3293.2	-1.6e-05
	3293.4	41.0793	3293.4	-1.6e-05
	3293.6	41.2805	3293.6	-1.6e-05
	3293.8	41.1547	3293.8	-1.6e-05
	3294	44.2991	3294	-1.6e-05
	3294.2	42.9533	3294.2	-1.6e-05
	3294.4	44.2615	3294.4	-1.6e-05
	3294.6	44.9658	3294.6	-1.6e-05
	3294.8	46.5129	3294.8	-1.6e-05
	3295	47.7455	3295	-1.6e-05
	3295.2	48.4875	3295.2	-1.6e-05
	3295.4	49.7832	3295.4	-1.6e-05
	3295.6	49.9215	3295.6	-1.6e-05
	3295.8	52.4747	3295.8	-1.6e-05
	3296	53.6949	3296	-1.6e-05
	3296.2	52.7515	3296.2	-1.6e-05
	3296.4	56.764	3296.4	-1.6e-05
	3296.6	56.6634	3296.6	-1.6e-05
	3296.8	57.5185	3296.8	-1.6e-05
	3297	59.1788	3297	-1.6e-05
	3297.2	60.0342	3297.2	-1.6e-05
	3297.4	59.5437	3297.4	-1.6e-05
	3297.6	61.9334	3297.6	-1.6e-05
	3297.8	61.7196	3297.8	-1.6e-05
	3298	60.814	3298	-1.6e-05
	3298.2	60.9021	3298.2	-1.6e-05
	3298.4	59.9084	3298.4	-1.6e-05
	3298.6	62.2101	3298.6	-1.6e-05
	3298.8	59.9714	3298.8	-1.6e-05
	3299	62.6001	3299	-1.6e-05
	3299.2	62.5246	3299.2	-1.6e-05
	3299.4	64.8642	3299.4	-1.6e-05
	3299.6	61.9712	3299.6	-1.6e-05
	3299.8	64.0213	3299.8	-1.6e-05
	3300	65.1534	3300	-1.6e-05
	3300.2	65.2792	3300.2	-1.6e-05
	3300.4	65.8578	3300.4	-1.6e-05
	3300.6	67.3923	3300.6	-1.6e-05
	3300.8	66.4364	3300.8	-1.6e-05
	3301	66.6125	3301	-1.6e-05
	3301.2	65.7571	3301.2	-1.6e-05
	3301.4	66.4112	3301.4	-1.6e-05
	3301.6	68.6123	3301.6	-1.6e-05
	3301.8	68.4614	3301.8	-1.6e-05
	3302	70.1595	3302	-1.6e-05
	3302.2	69.2161	3302.2	-1.6e-05
	3302.4	71.3292	3302.4	-1.6e-05
	3302.6	69.2412	3302.6	-1.6e-05
	3302.8	71.455	3302.8	-1.6e-05
	3303	70.5745	3303	-1.6e-05
	3303.2	70.6123	3303.2	-1.6e-05
	3303.4	71.1028	3303.4	-1.6e-05
	3303.6	69.7067	3303.6	-1.6e-05
	3303.8	70.9643	3303.8	-1.6e-05
	3304	71.0525	3304	-1.6e-05
	3304.2	70.5997	3304.2	-1.6e-05
	3304.4	69.9707	3304.4	-1.6e-05
	3304.6	70.6375	3304.6	-1.6e-05
	3304.8	70.8136	3304.8	-1.6e-05
	3305	71.4675	3305	-1.6e-05
	3305.2	72.7504	3305.2	-1.6e-05
	3305.4	72.3858	3305.4	-1.6e-05
	3305.6	73.1781	3305.6	-1.6e-05
	3305.8	73.9328	3305.8	-1.6e-05
	3306	74.3101	3306	-1.6e-05
	3306.2	75.9075	3306.2	-1.6e-05
	3306.4	75.2536	3306.4	-1.6e-05
	3306.6	75.0272	3306.6	-1.6e-05
	3306.8	74.0837	3306.8	-1.6e-05
	3307	77.2283	3307	-1.6e-05
	3307.2	76.5867	3307.2	-1.6e-05
	3307.4	78.4734	3307.4	-1.6e-05
	3307.6	78.4861	3307.6	-1.6e-05
	3307.8	80.2344	3307.8	-1.6e-05
	3308	81.5802	3308	-1.6e-05
	3308.2	80.8633	3308.2	-1.6e-05
	3308.4	81.8317	3308.4	-1.6e-05
	3308.6	80.6494	3308.6	-1.6e-05
	3308.8	81.5425	3308.8	-1.6e-05
	3309	80.8885	3309	-1.6e-05
	3309.2	79.857	3309.2	-1.6e-05
	3309.4	81.5802	3309.4	-1.6e-05
	3309.6	80.813	3309.6	-1.6e-05
	3309.8	81.3916	3309.8	-1.6e-05
	3310	81.6935	3310	-1.6e-05
	3310.2	82.3348	3310.2	-1.6e-05
	3310.4	81.5298	3310.4	-1.6e-05
	3310.6	82.1463	3310.6	-1.6e-05
	3310.8	83.316	3310.8	-1.6e-05
	3311	84.8505	3311	-1.6e-05
	3311.2	84.2467	3311.2	-1.6e-05
	3311.4	83.6681	3311.4	-1.6e-05
	3311.6	85.0393	3311.6	-1.6e-05
	3311.8	86.2717	3311.8	-1.6e-05
	3312	84.4731	3312	-1.6e-05
	3312.2	88.083	3312.2	-1.6e-05
	3312.4	87.819	3312.4	-1.6e-05
	3312.6	89.5672	3312.6	-1.6e-05
	3312.8	88.5988	3312.8	-1.6e-05
	3313	89.1774	3313	-1.6e-05
	3313.2	88.2339	3313.2	-1.6e-05
	3313.4	90.498	3313.4	-1.6e-05
	3313.6	89.6175	3313.6	-1.6e-05
	3313.8	90.5735	3313.8	-1.6e-05
	3314	93.0513	3314	-1.6e-05
	3314.2	91.2149	3314.2	-1.6e-05
	3314.4	91.6425	3314.4	-1.6e-05
	3314.6	93.3407	3314.6	-1.6e-05
	3314.8	90.171	3314.8	-1.6e-05
	3315	89.6679	3315	-1.6e-05
	3315.2	89.7685	3315.2	-1.6e-05
	3315.4	89.6302	3315.4	-1.6e-05
	3315.6	89.3535	3315.6	-1.6e-05
	3315.8	89.5044	3315.8	-1.6e-05
	3316	87.819	3316	-1.6e-05
	3316.2	89.8566	3316.2	-1.6e-05
	3316.4	89.9949	3316.4	-1.6e-05
	3316.6	90.7872	3316.6	-1.6e-05
	3316.8	91.5043	3316.8	-1.6e-05
	3317	90.5483	3317	-1.6e-05
	3317.2	92.4727	3317.2	-1.6e-05
	3317.4	93.5041	3317.4	-1.6e-05
	3317.6	93.718	3317.6	-1.6e-05
	3317.8	94.0954	3317.8	-1.6e-05
	3318	93.9696	3318	-1.6e-05
	3318.2	94.3846	3318.2	-1.6e-05
	3318.4	95.2902	3318.4	-1.6e-05
	3318.6	95.9946	3318.6	-1.6e-05
	3318.8	95.416	3318.8	-1.6e-05
	3319	98.573	3319	-1.6e-05
	3319.2	98.7618	3319.2	-1.6e-05
	3319.4	97.4158	3319.4	-1.6e-05
	3319.6	98.4096	3319.6	-1.6e-05
	3319.8	97.1015	3319.8	-1.6e-05
	3320	98.5354	3320	-1.6e-05
	3320.2	97.7052	3320.2	-1.6e-05
	3320.4	97.6801	3320.4	-1.6e-05
	3320.6	95.9946	3320.6	-1.6e-05
	3320.8	97.1643	3320.8	-1.6e-05
	3321	95.6297	3321	-1.6e-05
	3321.2	96.3468	3321.2	-1.6e-05
	3321.4	95.5039	3321.4	-1.6e-05
	3321.6	95.7933	3321.6	-1.6e-05
	3321.8	96.9379	3321.8	-1.6e-05
	3322	96.5857	3322	-1.6e-05
	3322.2	96.7745	3322.2	-1.6e-05
	3322.4	95.5039	3322.4	-1.6e-05
	3322.6	96.4096	3322.6	-1.6e-05
	3322.8	96.5983	3322.8	-1.6e-05
	3323	96.7618	3323	-1.6e-05
	3323.2	97.0512	3323.2	-1.6e-05
	3323.4	98.6485	3323.4	-1.6e-05
	3323.6	97.2524	3323.6	-1.6e-05
	3323.8	96.9002	3323.8	-1.6e-05
	3324	95.68	3324	-1.6e-05
	3324.2	98.3215	3324.2	-1.6e-05
	3324.4	98.4348	3324.4	-1.6e-05
	3324.6	99.0385	3324.6	-1.6e-05
	3324.8	97.1391	3324.8	-1.6e-05
	3325	99.5163	3325	-1.6e-05
	3325.2	100.221	3325.2	-1.6e-05
	3325.4	98.0196	3325.4	-1.6e-05
	3325.6	96.6108	3325.6	-1.6e-05
	3325.8	97.1894	3325.8	-1.6e-05
	3326	96.0952	3326	-1.6e-05
	3326.2	96.3593	3326.2	-1.6e-05
	3326.4	95.68	3326.4	-1.6e-05
	3326.6	94.611	3326.6	-1.6e-05
	3326.8	92.9758	3326.8	-1.6e-05
	3327	94.6237	3327	-1.6e-05
	3327.2	93.6174	3327.2	-1.6e-05
	3327.4	92.9758	3327.4	-1.6e-05
	3327.6	92.6615	3327.6	-1.6e-05
	3327.8	91.5419	3327.8	-1.6e-05
	3328	90.5232	3328	-1.6e-05
	3328.2	91.3155	3328.2	-1.6e-05
	3328.4	90.171	3328.4	-1.6e-05
	3328.6	88.8755	3328.6	-1.6e-05
	3328.8	88.561	3328.8	-1.6e-05
	3329	88.0578	3329	-1.6e-05
	3329.2	87.127	3329.2	-1.6e-05
	3329.4	88.0327	3329.4	-1.6e-05
	3329.6	85.9447	3329.6	-1.6e-05
	3329.8	86.8503	3329.8	-1.6e-05
	3330	86.0832	3330	-1.6e-05
	3330.2	84.6368	3330.2	-1.6e-05
	3330.4	82.4606	3330.4	-1.6e-05
	3330.6	82.838	3330.6	-1.6e-05
	3330.8	81.9199	3330.8	-1.6e-05
	3331	80.9388	3331	-1.6e-05
	3331.2	79.2784	3331.2	-1.6e-05
	3331.4	78.0206	3331.4	-1.6e-05
	3331.6	74.9769	3331.6	-1.6e-05
	3331.8	70.4866	3331.8	-1.6e-05
	3332	68.7256	3332	-1.6e-05
	3332.2	65.0654	3332.2	-1.6e-05
	3332.4	63.7195	3332.4	-1.6e-05
	3332.6	63.2542	3332.6	-1.6e-05
	3332.8	61.8076	3332.8	-1.6e-05
	3333	59.9838	3333	-1.6e-05
	3333.2	58.6884	3333.2	-1.6e-05
	3333.4	58.1853	3333.4	-1.6e-05
	3333.6	55.6823	3333.6	-1.6e-05
	3333.8	55.0155	3333.8	-1.6e-05
	3334	54.0471	3334	-1.6e-05
	3334.2	53.7704	3334.2	-1.6e-05
	3334.4	52.739	3334.4	-1.6e-05
	3334.6	54.0974	3334.6	-1.6e-05
	3334.8	51.5945	3334.8	-1.6e-05
	3335	50.9152	3335	-1.6e-05
	3335.2	50.7392	3335.2	-1.6e-05
	3335.4	50.8398	3335.4	-1.6e-05
	3335.6	49.9845	3335.6	-1.6e-05
	3335.8	49.9845	3335.8	-1.6e-05
	3336	53.3804	3336	-1.6e-05
	3336.2	49.7202	3336.2	-1.6e-05
	3336.4	48.3618	3336.4	-1.6e-05
	3336.6	46.0224	3336.6	-1.6e-05
	3336.8	45.3808	3336.8	-1.6e-05
	3337	43.859	3337	-1.6e-05
	3337.2	44.3746	3337.2	-1.6e-05
	3337.4	41.3057	3337.4	-1.6e-05
	3337.6	40.01	3337.6	-1.6e-05
	3337.8	38.9913	3337.8	-1.6e-05
	3338	36.9788	3338	-1.6e-05
	3338.2	36.5008	3338.2	-1.6e-05
	3338.4	32.8785	3338.4	-1.6e-05
	3338.6	32.0986	3338.6	-1.6e-05
	3338.8	30.2874	3338.8	-1.6e-05
	3339	26.8158	3339	-1.6e-05
	3339.2	24.6398	3339.2	-1.6e-05
	3339.4	25.4197	3339.4	-1.6e-05
	3339.6	21.8223	3339.6	-1.6e-05
	3339.8	20.4765	3339.8	-1.6e-05
	3340	16.3384	3340	-1.6e-05
	3340.2	16.1748	3340.2	-1.6e-05
	3340.4	13.609	3340.4	-1.6e-05
	3340.6	12.0745	3340.6	-1.6e-05
	3340.8	9.62184	3340.8	-1.6e-05
	3341	7.19414	3341	-1.6e-05
	3341.2	4.82964	3341.2	-1.6e-05
	3341.4	5.3704	3341.4	-1.6e-05
	3341.6	1.30773	3341.6	-1.6e-05
	3341.8	-1.17008	3341.8	-1.6e-05
	3342	-2.37759	3342	-1.6e-05
	3342.2	-4.84292	3342.2	-1.6e-05
	3342.4	-6.38994	3342.4	-1.6e-05
	3342.6	-9.30809	3342.6	-1.6e-05
	3342.8	-10.8678	3342.8	-1.6e-05
	3343	-12.3645	3343	-1.6e-05
	3343.2	-14.3643	3343.2	-1.6e-05
	3343.4	-14.4776	3343.4	-1.6e-05
	3343.6	-17.8611	3343.6	-1.6e-05
	3343.8	-19.0686	3343.8	-1.6e-05
	3344	-18.1126	3344	-1.6e-05
	3344.2	-16.0877	3344.2	-1.6e-05
	3344.4	-16.402	3344.4	-1.6e-05
	3344.6	-16.4272	3344.6	-1.6e-05
	3344.8	-13.8109	3344.8	-1.6e-05
	3345	-15.3203	3345	-1.6e-05
	3345.2	-12.7922	3345.2	-1.6e-05
	3345.4	-14.2512	3345.4	-1.6e-05
	3345.6	-14.4273	3345.6	-1.6e-05
	3345.8	-14.7795	3345.8	-1.6e-05
	3346	-11.3331	3346	-1.6e-05
	3346.2	-12.9053	3346.2	-1.6e-05
	3346.4	-13.8109	3346.4	-1.6e-05
	3346.6	-14.6537	3346.6	-1.6e-05
	3346.8	-14.1379	3346.8	-1.6e-05
	3347	-12.377	3347	-1.6e-05
	3347.2	-14.1882	3347.2	-1.6e-05
	3347.4	-12.5909	3347.4	-1.6e-05
	3347.6	-13.4211	3347.6	-1.6e-05
	3347.8	-12.8046	3347.8	-1.6e-05
	3348	-12.6412	3348	-1.6e-05
	3348.2	-11.7483	3348.2	-1.6e-05
	3348.4	-11.8865	3348.4	-1.6e-05
	3348.6	-10.9557	3348.6	-1.6e-05
	3348.8	-11.0942	3348.8	-1.6e-05
	3349	-12.0375	3349	-1.6e-05
	3349.2	-11.1067	3349.2	-1.6e-05
	3349.4	-11.9493	3349.4	-1.6e-05
	3349.6	-11.4337	3349.6	-1.6e-05
	3349.8	-11.6853	3349.8	-1.6e-05
	3350	-11.7607	3350	-1.6e-05
	3350.2	-11.1067	3350.2	-1.6e-05
	3350.4	-10.679	3350.4	-1.6e-05
	3350.6	-12.9807	3350.6	-1.6e-05
	3350.8	-10.9809	3350.8	-1.6e-05
	3351	-11.3961	3351	-1.6e-05
	3351.2	-11.1318	3351.2	-1.6e-05
	3351.4	-11.7859	3351.4	-1.6e-05
	3351.6	-10.7672	3351.6	-1.6e-05
	3351.8	-10.6035	3351.8	-1.6e-05
	3352	-11.3206	3352	-1.6e-05
	3352.2	-12.44	3352.2	-1.6e-05
	3352.4	-10.1886	3352.4	-1.6e-05
	3352.6	-10.2262	3352.6	-1.6e-05
	3352.8	-10.6287	3352.8	-1.6e-05
	3353	-9.27025	3353	-1.6e-05
	3353.2	-10.1507	3353.2	-1.6e-05
	3353.4	-10.025	3353.4	-1.6e-05
	3353.6	-9.74822	3353.6	-1.6e-05
	3353.8	-10.4275	3353.8	-1.6e-05
	3354	-9.28293	3354	-1.6e-05
	3354.2	-8.65402	3354.2	-1.6e-05
	3354.4	-9.74822	3354.4	-1.6e-05
	3354.6	-8.38978	3354.6	-1.6e-05
	3354.8	-9.71059	3354.8	-1.6e-05
	3355	-8.25152	3355	-1.6e-05
	3355.2	-9.60996	3355.2	-1.6e-05
	3355.4	-9.43387	3355.4	-1.6e-05
	3355.6	-10.2514	3355.6	-1.6e-05
	3355.8	-10.025	3355.8	-1.6e-05
	3356	-10.1382	3356	-1.6e-05
	3356.2	-9.37088	3356.2	-1.6e-05
	3356.4	-8.88043	3356.4	-1.6e-05
	3356.6	-10.4526	3356.6	-1.6e-05
	3356.8	-9.16963	3356.8	-1.6e-05
	3357	-8.23884	3357	-1.6e-05
	3357.2	-8.44009	3357.2	-1.6e-05
	3357.4	-9.99979	3357.4	-1.6e-05
	3357.6	-9.3584	3357.6	-1.6e-05
	3357.8	-8.83011	3357.8	-1.6e-05
	3358	-9.18231	3358	-1.6e-05
	3358.2	-10.6539	3358.2	-1.6e-05
	3358.4	-8.80496	3358.4	-1.6e-05
	3358.6	-10.3017	3358.6	-1.6e-05
	3358.8	-9.01869	3358.8	-1.6e-05
	3359	-10.352	3359	-1.6e-05
	3359.2	-10.201	3359.2	-1.6e-05
	3359.4	-10.3268	3359.4	-1.6e-05
	3359.6	-10.83	3359.6	-1.6e-05
	3359.8	-8.54072	3359.8	-1.6e-05
	3360	-9.54697	3360	-1.6e-05
	3360.2	-8.27667	3360.2	-1.6e-05
	3360.4	-9.2451	3360.4	-1.6e-05
	3360.6	-8.83011	3360.6	-1.6e-05
	3360.8	-9.14447	3360.8	-1.6e-05
	3361	-8.59103	3361	-1.6e-05
	3361.2	-9.63512	3361.2	-1.6e-05
	3361.4	-9.38356	3361.4	-1.6e-05
	3361.6	-9.55965	3361.6	-1.6e-05
	3361.8	-8.28915	3361.8	-1.6e-05
	3362	-7.24526	3362	-1.6e-05
	3362.2	-9.23262	3362.2	-1.6e-05
	3362.4	-7.74839	3362.4	-1.6e-05
	3362.6	-8.7798	3362.6	-1.6e-05
	3362.8	-7.16979	3362.8	-1.6e-05
	3363	-7.54714	3363	-1.6e-05
	3363.2	-8.16337	3363.2	-1.6e-05
	3363.4	-9.21994	3363.4	-1.6e-05
	3363.6	-7.94964	3363.6	-1.6e-05
	3363.8	-8.6665	3363.8	-1.6e-05
	3364	-7.86149	3364	-1.6e-05
	3364.2	-8.74197	3364.2	-1.6e-05
	3364.4	-7.99995	3364.4	-1.6e-05
	3364.6	-8.17605	3364.6	-1.6e-05
	3364.8	-8.61618	3364.8	-1.6e-05
	3365	-8.88043	3365	-1.6e-05
	3365.2	-7.29557	3365.2	-1.6e-05
	3365.4	-6.47809	3365.4	-1.6e-05
	3365.6	-7.6854	3365.6	-1.6e-05
	3365.8	-6.72965	3365.8	-1.6e-05
	3366	-7.63508	3366	-1.6e-05
	3366.2	-6.49057	3366.2	-1.6e-05
	3366.4	-6.47809	3366.4	-1.6e-05
	3366.6	-7.82386	3366.6	-1.6e-05
	3366.8	-7.27042	3366.8	-1.6e-05
	3367	-6.67934	3367	-1.6e-05
	3367.2	-6.69182	3367.2	-1.6e-05
	3367.4	-7.53446	3367.4	-1.6e-05
	3367.6	-7.66024	3367.6	-1.6e-05
	3367.8	-7.55961	3367.8	-1.6e-05
	3368	-6.84276	3368	-1.6e-05
	3368.2	-6.96854	3368.2	-1.6e-05
	3368.4	-8.10058	3368.4	-1.6e-05
	3368.6	-8.30183	3368.6	-1.6e-05
	3368.8	-7.27042	3368.8	-1.6e-05
	3369	-7.94964	3369	-1.6e-05
	3369.2	-7.93696	3369.2	-1.6e-05
	3369.4	-8.79228	3369.4	-1.6e-05
	3369.6	-7.73571	3369.6	-1.6e-05
	3369.8	-7.24526	3369.8	-1.6e-05
	3370	-8.21368	3370	-1.6e-05
	3370.2	-7.06916	3370.2	-1.6e-05
	3370.4	-6.79244	3370.4	-1.6e-05
	3370.6	-7.32073	3370.6	-1.6e-05
	3370.8	-7.25794	3370.8	-1.6e-05
	3371	-7.15731	3371	-1.6e-05
	3371.2	-5.59761	3371.2	-1.6e-05
	3371.4	-6.74213	3371.4	-1.6e-05
	3371.6	-8.07542	3371.6	-1.6e-05
	3371.8	-7.06916	3371.8	-1.6e-05
	3372	-7.45899	3372	-1.6e-05
	3372.2	-7.40867	3372.2	-1.6e-05
	3372.4	-8.12573	3372.4	-1.6e-05
	3372.6	-6.86791	3372.6	-1.6e-05
	3372.8	-7.48414	3372.8	-1.6e-05
	3373	-6.32715	3373	-1.6e-05
	3373.2	-7.83633	3373.2	-1.6e-05
	3373.4	-6.49057	3373.4	-1.6e-05
	3373.6	-7.81118	3373.6	-1.6e-05
	3373.8	-8.4904	3373.8	-1.6e-05
	3374	-6.94338	3374	-1.6e-05
	3374.2	-7.45899	3374.2	-1.6e-05
	3374.4	-6.22652	3374.4	-1.6e-05
	3374.6	-8.93074	3374.6	-1.6e-05
	3374.8	-5.71072	3374.8	-1.6e-05
	3375	-7.42135	3375	-1.6e-05
	3375.2	-7.04401	3375.2	-1.6e-05
	3375.4	-6.47809	3375.4	-1.6e-05
	3375.6	-7.37104	3375.6	-1.6e-05
	3375.8	-7.5093	3375.8	-1.6e-05
	3376	-6.5284	3376	-1.6e-05
	3376.2	-5.84918	3376.2	-1.6e-05
	3376.4	-6.26416	3376.4	-1.6e-05
	3376.6	-4.91839	3376.6	-1.6e-05
	3376.8	-5.23274	3376.8	-1.6e-05
	3377	-6.5284	3377	-1.6e-05
	3377.2	-6.03775	3377.2	-1.6e-05
	3377.4	-7.58477	3377.4	-1.6e-05
	3377.6	-5.59761	3377.6	-1.6e-05
	3377.8	-6.83028	3377.8	-1.6e-05
	3378	-6.59119	3378	-1.6e-05
	3378.2	-6.10074	3378.2	-1.6e-05
	3378.4	-7.44651	3378.4	-1.6e-05
	3378.6	-7.43383	3378.6	-1.6e-05
	3378.8	-5.98744	3378.8	-1.6e-05
	3379	-6.18869	3379	-1.6e-05
	3379.2	-6.83028	3379.2	-1.6e-05
	3379.4	-6.20137	3379.4	-1.6e-05
	3379.6	-4.32711	3379.6	-1.6e-05
	3379.8	-6.05043	3379.8	-1.6e-05
	3380	-7.47167	3380	-1.6e-05
	3380.2	-6.7045	3380.2	-1.6e-05
	3380.4	-6.21384	3380.4	-1.6e-05
	3380.6	-6.88059	3380.6	-1.6e-05
	3380.8	-7.55961	3380.8	-1.6e-05
	3381	-6.27684	3381	-1.6e-05
	3381.2	-6.91822	3381.2	-1.6e-05
	3381.4	-6.6415	3381.4	-1.6e-05
	3381.6	-7.69807	3381.6	-1.6e-05
	3381.8	-7.06916	3381.8	-1.6e-05
	3382	-6.26416	3382	-1.6e-05
	3382.2	-6.44025	3382.2	-1.6e-05
	3382.4	-6.61635	3382.4	-1.6e-05
	3382.6	-5.71072	3382.6	-1.6e-05
	3382.8	-4.66682	3382.8	-1.6e-05
	3383	-5.35852	3383	-1.6e-05
	3383.2	-6.49057	3383.2	-1.6e-05
	3383.4	-7.30805	3383.4	-1.6e-05
	3383.6	-6.40262	3383.6	-1.6e-05
	3383.8	-7.00637	3383.8	-1.6e-05
	3384	-8.47792	3384	-1.6e-05
	3384.2	-6.02527	3384.2	-1.6e-05
	3384.4	-6.75481	3384.4	-1.6e-05
	3384.6	-6.47809	3384.6	-1.6e-05
	3384.8	-6.17621	3384.8	-1.6e-05
	3385	-7.05669	3385	-1.6e-05
	3385.2	-7.04401	3385.2	-1.6e-05
	3385.4	-5.20759	3385.4	-1.6e-05
	3385.6	-4.52836	3385.6	-1.6e-05
	3385.8	-2.16386	3385.8	-1.6e-05
	3386	-1.20791	3386	-1.6e-05
	3386.2	-0.60416	3386.2	-1.6e-05
	3386.4	1.6726	3386.4	-1.6e-05
	3386.6	2.72897	3386.6	-1.6e-05
	3386.8	2.8296	3386.8	-1.6e-05
	3387	3.20694	3387	-1.6e-05
	3387.2	4.59055	3387.2	-1.6e-05
	3387.4	3.38304	3387.4	-1.6e-05
	3387.6	3.60945	3387.6	-1.6e-05
	3387.8	5.91136	3387.8	-1.6e-05
	3388	5.00573	3388	-1.6e-05
	3388.2	6.32634	3388.2	-1.6e-05
	3388.4	8.50228	3388.4	-1.6e-05
	3388.6	8.21308	3388.6	-1.6e-05
	3388.8	9.44574	3388.8	-1.6e-05
	3389	10.5023	3389	-1.6e-05
	3389.2	19.6212	3389.2	-1.6e-05
	3389.4	14.2631	3389.4	-1.6e-05
	3389.6	11.9739	3389.6	-1.6e-05
	3389.8	9.60916	3389.8	-1.6e-05
	3390	5.68496	3390	-1.6e-05
	3390.2	6.89226	3390.2	-1.6e-05
	3390.4	3.45851	3390.4	-1.6e-05
	3390.6	6.82947	3390.6	-1.6e-05
	3390.8	5.59681	3390.8	-1.6e-05
	3391	6.15025	3391	-1.6e-05
	3391.2	4.51508	3391.2	-1.6e-05
	3391.4	2.11274	3391.4	-1.6e-05
	3391.6	2.08758	3391.6	-1.6e-05
	3391.8	0.95554	3391.8	-1.6e-05
	3392	-0.2896	3392	-1.6e-05
	3392.2	-1.40916	3392.2	-1.6e-05
	3392.4	-1.59774	3392.4	-1.6e-05
	3392.6	-1.62289	3392.6	-1.6e-05
	3392.8	-2.28964	3392.8	-1.6e-05
	3393	-0.89336	3393	-1.6e-05
	3393.2	0.52788	3393.2	-1.6e-05
	3393.4	-0.31476	3393.4	-1.6e-05
	3393.6	1.81086	3393.6	-1.6e-05
	3393.8	1.6726	3393.8	-1.6e-05
	3394	2.64102	3394	-1.6e-05
	3394.2	2.52772	3394.2	-1.6e-05
	3394.4	3.28241	3394.4	-1.6e-05
	3394.6	2.87991	3394.6	-1.6e-05
	3394.8	1.49651	3394.8	-1.6e-05
	3395	1.88633	3395	-1.6e-05
	3395.2	2.55288	3395.2	-1.6e-05
	3395.4	2.85475	3395.4	-1.6e-05
	3395.6	1.42104	3395.6	-1.6e-05
	3395.8	1.43352	3395.8	-1.6e-05
	3396	1.60961	3396	-1.6e-05
	3396.2	1.15679	3396.2	-1.6e-05
	3396.4	-0.10103	3396.4	-1.6e-05
	3396.6	0.95554	3396.6	-1.6e-05
	3396.8	0.62851	3396.8	-1.6e-05
	3397	0.36447	3397	-1.6e-05
	3397.2	0.60335	3397.2	-1.6e-05
	3397.4	0.15054	3397.4	-1.6e-05
	3397.6	0.17569	3397.6	-1.6e-05
	3397.8	-0.99398	3397.8	-1.6e-05
	3398	-1.82414	3398	-1.6e-05
	3398.2	1.60961	3398.2	-1.6e-05
	3398.4	-0.42806	3398.4	-1.6e-05
	3398.6	-0.60416	3398.6	-1.6e-05
	3398.8	0.30147	3398.8	-1.6e-05
	3399	-0.81789	3399	-1.6e-05
	3399.2	1.05617	3399.2	-1.6e-05
	3399.4	1.05617	3399.4	-1.6e-05
	3399.6	2.32647	3399.6	-1.6e-05
	3399.8	1.39588	3399.8	-1.6e-05
	3400	3.59697	3400	-1.6e-05
	3400.2	2.90507	3400.2	-8e-05
	3400.4	2.8296	3400.4	0.02242
	3400.6	2.67866	3400.6	0.01992
	3400.8	4.20072	3400.8	0.00742
	3401	3.68492	3401	0.03742
	3401.2	2.75413	3401.2	-8e-05
	3401.4	3.01837	3401.4	0.01242
	3401.6	3.68492	3401.6	0.00242
	3401.8	3.24478	3401.8	0.01242
	3402	3.50882	3402	0.07243
	3402.2	4.04979	3402.2	0.07248
	3402.4	5.45855	3402.4	0.04497
	3402.6	3.65976	3402.6	0.08248
	3402.8	4.42713	3402.8	-0.00504
	3403	4.6787	3403	0.02997
	3403.2	5.91136	3403.2	0.03997
	3403.4	5.42071	3403.4	0.06248
	3403.6	5.71011	3403.6	0.02496
	3403.8	5.54649	3403.8	-0.00754
	3404	7.96151	3404	0.01496
	3404.2	6.70369	3404.2	-0.00504
	3404.4	8.98025	3404.4	-0.01004
	3404.6	8.27587	3404.6	0.00996
	3404.8	7.81057	3404.8	-0.00754
	3405	8.70353	3405	-0.02004
	3405.2	11.2065	3405.2	-0.01254
	3405.4	10.125	3405.4	-0.02254
	3405.6	10.1501	3405.6	-0.07755
	3405.8	9.15634	3405.8	-0.02004
	3406	9.26965	3406	0.00247
	3406.2	10.7412	3406.2	-3.6e-05
	3406.4	10.7036	3406.4	-0.05504
	3406.6	9.30728	3406.6	-0.03254
	3406.8	9.11871	3406.8	-0.03254
	3407	10.0871	3407	-0.06004
	3407.2	10.0871	3407.2	-0.01754
	3407.4	10.2508	3407.4	0.03997
	3407.6	8.79168	3407.6	-0.00504
	3407.8	8.95509	3407.8	-0.01754
	3408	8.72868	3408	0.03247
	3408.2	6.32634	3408.2	0.00247
	3408.4	5.78558	3408.4	-3.6e-05
	3408.6	6.01199	3408.6	0.01747
	3408.8	6.13777	3408.8	0.03497
	3409	4.82964	3409	-0.01254
	3409.2	3.74791	3409.2	-0.02004
	3409.4	4.42713	3409.4	0.00496
	3409.6	3.76039	3409.6	0.00747
	3409.8	3.54666	3409.8	-0.01004
	3410	2.72897	3410	0.00996
	3410.2	3.84853	3410.2	-0.02254
	3410.4	2.1379	3410.4	-0.01754
	3410.6	4.82964	3410.6	0.02247
	3410.8	3.68492	3410.8	-0.01504
	3411	3.53398	3411	0.01247
	3411.2	3.82338	3411.2	0.02247
	3411.4	4.65354	3411.4	0.01996
	3411.6	4.42713	3411.6	-0.01254
	3411.8	5.96168	3411.8	0.00747
	3412	3.64728	3412	0.00496
	3412.2	4.04979	3412.2	0.00496
	3412.4	4.23836	3412.4	0.00491
	3412.6	5.67228	3412.6	-0.01009
	3412.8	6.51492	3412.8	-0.04509
	3413	5.82321	3413	-0.00509
	3413.2	6.38913	3413.2	0.01242
	3413.4	6.5276	3413.4	-0.02258
	3413.6	6.72885	3413.6	-0.02258
	3413.8	5.62196	3413.8	0.02242
	3414	5.96168	3414	0.02742
	3414.2	6.21304	3414.2	-0.00509
	3414.4	5.93652	3414.4	0.03492
	3414.6	6.57791	3414.6	0.01992
	3414.8	6.62822	3414.8	0.05492
	3415	4.59055	3415	0.00242
	3415.2	5.10636	3415.2	0.04492
	3415.4	5.14399	3415.4	0.02492
	3415.6	5.97415	3415.6	0.07242
	3415.8	5.1943	3415.8	0.03492
	3416	5.06852	3416	0.06242
	3416.2	6.02447	3416.2	0.05242
	3416.4	4.3893	3416.4	-0.00509
	3416.6	3.98679	3416.6	0.12243
	3416.8	5.0812	3416.8	0.05242
	3417	4.93026	3417	0.04992
	3417.2	5.73527	3417.2	0.05242
	3417.4	4.77932	3417.4	0.06993
	3417.6	4.65354	3417.6	0.01742
	3417.8	5.40823	3417.8	0.04742
	3418	4.65354	3418	0.05992
	3418.2	3.82338	3418.2	0.01242
	3418.4	4.08742	3418.4	-0.00258
	3418.6	4.89243	3418.6	0.05992
	3418.8	3.6976	3418.8	-0.01009
	3419	4.07494	3419	-0.01009
	3419.2	4.30135	3419.2	0.02242
	3419.4	6.16293	3419.4	0.03742
	3419.6	5.29493	3419.6	0.02992
	3419.8	4.6787	3419.8	-8.8e-05
	3420	5.60949	3420	0.01742
	3420.2	4.75417	3420.2	-0.00509
	3420.4	4.85479	3420.4	0.03992
	3420.6	3.87369	3420.6	0.01242
	3420.8	4.23836	3420.8	0.03492
	3421	3.88617	3421	-0.01509
	3421.2	4.03711	3421.2	0.10493
	3421.4	2.86743	3421.4	0.02492
	3421.6	2.67866	3421.6	0.04742
	3421.8	3.57181	3421.8	-0.02509
	3422	3.79822	3422	-0.00509
	3422.2	4.80448	3422.2	0.06993
	3422.4	5.24462	3422.4	0.11993
	3422.6	5.82321	3422.6	0.01242
	3422.8	4.11258	3422.8	0.05742
	3423	4.3893	3423	0.04992
	3423.2	5.67228	3423.2	0.06993
	3423.4	5.91136	3423.4	0.04492
	3423.6	4.90511	3423.6	0.03992
	3423.8	4.95542	3423.8	0.05242
	3424	4.16289	3424	-0.01758
	3424.2	4.36414	3424.2	0.06742
	3424.4	4.71633	3424.4	0.02242
	3424.6	3.60945	3424.6	0.01992
	3424.8	3.82338	3424.8	0.00992
	3425	6.40181	3425	0.00242
	3425.2	4.77932	3425.2	-0.02759
	3425.4	5.52134	3425.4	-0.02258
	3425.6	2.76681	3425.6	-0.01509
	3425.8	4.3893	3425.8	-0.00758
	3426	5.1943	3426	0.02242
	3426.2	6.36398	3426.2	-0.02759
	3426.4	4.12526	3426.4	-0.01509
	3426.6	5.42071	3426.6	-0.02009
	3426.8	4.85479	3426.8	-8.8e-05
	3427	4.75417	3427	-0.03259
	3427.2	5.21946	3427.2	-0.01509
	3427.4	5.91136	3427.4	-0.01509
	3427.6	6.25087	3427.6	-0.02759
	3427.8	6.28851	3427.8	0.00992
	3428	5.76042	3428	0.01242
	3428.2	5.54649	3428.2	0.01742
	3428.4	5.14399	3428.4	0.01492
	3428.6	6.38913	3428.6	0.03242
	3428.8	6.94258	3428.8	-0.02509
	3429	6.48976	3429	0.06242
	3429.2	5.96168	3429.2	0.03242
	3429.4	4.16289	3429.4	-0.00758
	3429.6	6.22572	3429.6	0.01742
	3429.8	4.86727	3429.8	0.04242
	3430	5.32009	3430	0.00242
	3430.2	6.18808	3430.2	0.03742
	3430.4	5.49618	3430.4	0.02242
	3430.6	5.15667	3430.6	0.03492
	3430.8	6.38913	3430.8	0.00992
	3431	6.25087	3431	-0.00509
	3431.2	6.03715	3431.2	0.05742
	3431.4	6.56523	3431.4	0.01992
	3431.6	7.18166	3431.6	-0.00509
	3431.8	6.91742	3431.8	0.01742
	3432	6.51492	3432	0.01492
	3432.2	6.21304	3432.2	-0.02509
	3432.4	4.9679	3432.4	-0.05009
	3432.6	5.81074	3432.6	0.03242
	3432.8	6.54007	3432.8	0.00992
	3433	7.0432	3433	-0.0751
	3433.2	6.5276	3433.2	-0.01258
	3433.4	6.43945	3433.4	0.00242
	3433.6	5.71011	3433.6	0.01242
	3433.8	8.06214	3433.8	0.01992
	3434	6.37666	3434	0.01492
	3434.2	8.04946	3434.2	0.01992
	3434.4	7.25713	3434.4	0.00242
	3434.6	8.67837	3434.6	0.01242
	3434.8	5.69743	3434.8	0.05742
	3435	6.57791	3435	0.00242
	3435.2	7.77274	3435.2	0.01492
	3435.4	6.99289	3435.4	0.06993
	3435.6	7.67211	3435.6	0.04242
	3435.8	7.14383	3435.8	0.07993
	3436	7.83573	3436	0.06242
	3436.2	5.87353	3436.2	0.04492
	3436.4	6.31367	3436.4	0.03242
	3436.6	8.35134	3436.6	0.06493
	3436.8	8.36402	3436.8	0.01992
	3437	6.65338	3437	0.05492
	3437.2	7.87336	3437.2	0.04742
	3437.4	8.27587	3437.4	0.01742
	3437.6	6.80432	3437.6	-8.8e-05
	3437.8	6.79164	3437.8	0.05242
	3438	7.49602	3438	-0.02759
	3438.2	5.82321	3438.2	0.04242
	3438.4	7.01805	3438.4	-0.00758
	3438.6	7.0432	3438.6	0.00992
	3438.8	7.11867	3438.8	-0.00509
	3439	7.0432	3439	0.05242
	3439.2	8.62806	3439.2	0.04242
	3439.4	8.17524	3439.4	0.06242
	3439.6	7.30745	3439.6	0.13743
	3439.8	7.10619	3439.8	0.22494
	3440	7.57149	3440	0.32996
	3440.2	7.93636	3440.2	0.35246
	3440.4	7.15651	3440.4	0.41498
	3440.6	7.43323	3440.6	0.36997
	3440.8	7.64696	3440.8	0.24245
	3441	8.36402	3441	0.04992
	3441.2	7.9112	3441.2	0.01242
	3441.4	7.59664	3441.4	0.12994
	3441.6	7.35776	3441.6	0.19744
	3441.8	6.28851	3441.8	0.22245
	3442	7.87336	3442	0.26495
	3442.2	7.53385	3442.2	0.36997
	3442.4	7.37024	3442.4	0.37746
	3442.6	7.87336	3442.6	0.39997
	3442.8	9.04324	3442.8	0.49749
	3443	7.87336	3443	0.49749
	3443.2	7.11867	3443.2	0.91004
	3443.4	7.34508	3443.4	0.25745
	3443.6	8.52743	3443.6	0.35246
	3443.8	8.46464	3443.8	0.28746
	3444	7.58417	3444	0.03492
	3444.2	7.38291	3444.2	-0.0751
	3444.4	9.70979	3444.4	-0.0901
	3444.6	5.59681	3444.6	-0.04259
	3444.8	9.57153	3444.8	0.05992
	3445	9.68463	3445	0.17744
	3445.2	8.64074	3445.2	0.14494
	3445.4	10.1878	3445.4	-0.01009
	3445.6	10.6154	3445.6	-0.00758
	3445.8	9.79793	3445.8	-0.05259
	3446	10.3638	3446	-0.1501
	3446.2	10.1753	3446.2	-0.17761
	3446.4	8.84199	3446.4	-0.17011
	3446.6	10.5275	3446.6	-0.1551
	3446.8	9.69731	3446.8	-0.18761
	3447	9.89856	3447	-0.22011
	3447.2	10.5023	3447.2	-0.20011
	3447.4	9.43306	3447.4	-0.1651
	3447.6	9.52121	3447.6	-0.1026
	3447.8	9.8734	3447.8	-0.1201
	3448	10.0495	3448	-0.15761
	3448.2	9.34512	3448.2	-0.21262
	3448.4	9.34512	3448.4	-0.1651
	3448.6	10.8795	3448.6	-0.04759
	3448.8	11.8481	3448.8	-0.02759
	3449	10.6532	3449	-0.01509
	3449.2	10.7788	3449.2	-0.01509
	3449.4	10.6154	3449.4	-0.04259
[truncated: 98,753 more rows]

## Sheet: Figure 1B
Panel B	X lower trace	Y lower trace	X upper trace	Y upper trace
	time (ms)	force (kPa)	time (ms)	hs length change (nm)
	3050	0.49787	3050	0.09575
	3050.2	1.2322	3050.2	0.09575
	3050.4	2.51903	3050.4	0.09575
	3050.6	2.05577	3050.6	0.09575
	3050.8	-0.47127	3050.8	0.09575
	3051	-0.75056	3051	0.09575
	3051.2	1.66074	3051.2	0.09575
	3051.4	1.12348	3051.4	0.09575
	3051.6	0.82592	3051.6	0.09575
	3051.8	3.36606	3051.8	0.09575
	3052	1.85234	3052	0.09575
	3052.2	-1.17238	3052.2	0.09575
	3052.4	3.02617	3052.4	0.09575
	3052.6	3.39196	3052.6	0.09575
	3052.8	0.92005	3052.8	0.09575
	3053	0.89903	3053	0.09575
	3053.2	2.13073	3053.2	0.09575
	3053.4	0.59873	3053.4	0.09575
	3053.6	0.09832	3053.6	0.09575
	3053.8	0.46411	3053.8	0.09575
	3054	4.073	3054	0.09575
	3054.2	3.42518	3054.2	0.09575
	3054.4	1.58007	3054.4	0.09575
	3054.6	1.02453	3054.6	0.09575
	3054.8	0.81895	3054.8	0.09575
	3055	0.74251	3055	0.09575
	3055.2	0.64778	3055.2	0.09575
	3055.4	1.25298	3055.4	0.09575
	3055.6	0.5686	3055.6	0.09575
	3055.8	-0.77943	3055.8	0.09575
	3056	2.14782	3056	0.09575
	3056.2	1.05776	3056.2	0.09575
	3056.4	1.68152	3056.4	0.09575
	3056.6	0.09409	3056.6	0.09575
	3056.8	1.17867	3056.8	0.09575
	3057	1.54447	3057	0.09575
	3057.2	2.92358	3057.2	0.09575
	3057.4	1.35472	3057.4	0.09575
	3057.6	1.51768	3057.6	0.09575
	3057.8	2.50998	3057.8	0.09575
	3058	1.30966	3058	0.09575
	3058.2	0.2933	3058.2	0.09575
	3058.4	1.69099	3058.4	0.09575
	3058.6	1.68825	3058.6	0.09575
	3058.8	1.75922	3058.8	0.09575
	3059	-0.25188	3059	0.09575
	3059.2	1.40378	3059.2	0.09575
	3059.4	1.32734	3059.4	0.09575
	3059.6	1.82197	3059.6	0.09575
	3059.8	1.7641	3059.8	0.09575
	3060	0.48977	3060	0.09575
	3060.2	-0.61857	3060.2	0.09575
	3060.4	1.86644	3060.4	0.09575
	3060.6	0.61069	3060.6	0.09575
	3060.8	1.60299	3060.8	0.09575
	3061	-0.35297	3061	0.09575
	3061.2	1.54209	3061.2	0.09575
	3061.4	0.58116	3061.4	0.09575
	3061.6	0.94696	3061.6	0.09575
	3061.8	0.61254	3061.8	0.09575
	3062	1.29173	3062	0.09575
	3062.2	-0.33255	3062.2	0.09575
	3062.4	0.0701	3062.4	0.09575
	3062.6	0.91499	3062.6	0.09575
	3062.8	1.07794	3062.8	0.09575
	3063	1.00149	3063	0.09575
	3063.2	-1.0096	3063.2	0.09575
	3063.4	0.2958	3063.4	0.09575
	3063.6	0.23793	3063.6	0.09575
	3063.8	1.56191	3063.8	0.09575
	3064	0.91409	3064	0.09575
	3064.2	1.35359	3064.2	0.09575
	3064.4	-0.01272	3064.4	0.09575
	3064.6	0.16881	3064.6	0.09575
	3064.8	1.03227	3064.8	0.09575
	3065	1.37949	3065	0.09575
	3065.2	0.89766	3065.2	0.09575
	3065.4	0.50811	3065.4	0.09575
	3065.6	0.92904	3065.6	0.09575
	3065.8	2.43729	3065.8	0.09575
	3066	0.86843	3066	0.09575
	3066.2	1.28935	3066.2	0.09575
	3066.4	1.24976	3066.4	0.09575
	3066.6	1.11818	3066.6	0.09575
	3066.8	-0.08244	3066.8	0.09575
	3067	0.37564	3067	0.09575
	3067.2	0.72286	3067.2	0.09575
	3067.4	2.10198	3067.4	0.09575
	3067.6	1.43617	3067.6	0.09575
	3067.8	2.94412	3067.8	0.09575
	3068	0.98845	3068	0.09575
	3068.2	0.19322	3068.2	0.09575
	3068.4	0.04307	3068.4	0.09575
	3068.6	0.24317	3068.6	0.09575
	3068.8	3.33582	3068.8	0.09575
	3069	-0.29683	3069	0.09575
	3069.2	2.00391	3069.2	0.09575
	3069.4	1.76148	3069.4	0.09575
	3069.6	1.99844	3069.6	0.09575
	3069.8	1.18493	3069.8	0.09575
	3070	0.88736	3070	0.09575
	3070.2	2.83755	3070.2	0.09575
	3070.4	1.48982	3070.4	0.09575
	3070.6	1.17397	3070.6	0.09575
	3070.8	0.17619	3070.8	0.09575
	3071	3.10315	3071	0.09575
	3071.2	0.52067	3071.2	0.09575
	3071.4	0.83134	3071.4	0.09575
	3071.6	0.62576	3071.6	0.09575
	3071.8	1.5812	3071.8	0.09575
	3072	3.40256	3072	0.09575
	3072.2	1.00465	3072.2	0.09575
	3072.4	0.11743	3072.4	0.09575
	3072.6	2.65728	3072.6	0.09575
	3072.8	1.69665	3072.8	0.09575
	3073	1.21481	3073	0.09575
	3073.2	1.78315	3073.2	0.09575
	3073.4	0.04831	3073.4	0.09575
	3073.6	0.63522	3073.6	0.09575
	3073.8	0.44822	3073.8	0.09575
	3074	2.89608	3074	0.09575
	3074.2	2.58023	3074.2	0.09575
	3074.4	2.8906	3074.4	0.09575
	3074.6	2.02196	3074.6	0.09575
	3074.8	2.44288	3074.8	0.09575
	3075	2.31131	3075	0.09575
	3075.2	1.20297	3075.2	0.09575
	3075.4	1.62419	3075.4	0.09575
	3075.6	0.93952	3075.6	0.09575
	3075.8	1.17647	3075.8	0.09575
	3076	0.67606	3076	0.09575
	3076.2	2.49742	3076.2	0.09575
	3076.4	0.70744	3076.4	0.09575
	3076.6	0.74156	3076.6	0.09575
	3076.8	0.352	3076.8	0.09575
	3077	2.52332	3077	0.09575
	3077.2	1.76523	3077.2	0.09575
	3077.4	2.53641	3077.4	0.09575
	3077.6	0.3779	3077.6	0.09575
	3077.8	-0.2882	3077.8	0.09575
	3078	0.61182	3078	0.09575
	3078.2	0.35111	3078.2	0.09575
	3078.4	0.05355	3078.4	0.09575
	3078.6	1.5618	3078.6	0.09575
	3078.8	0.28776	3078.8	0.09575
	3079	0.89296	3079	0.09575
	3079.2	1.11134	3079.2	0.09575
	3079.4	1.14545	3079.4	0.09575
	3079.6	0.000261449	3079.6	0.09575
	3079.8	0.6426	3079.8	0.09575
	3080	2.33482	3080	0.09575
	3080.2	0.19489	3080.2	0.09575
	3080.4	0.15529	3080.4	0.09575
	3080.6	-0.60309	3080.6	0.09575
	3080.8	3.30063	3080.8	0.09575
	3081	0.77358	3081	0.09575
	3081.2	1.10253	3081.2	0.09575
	3081.4	0.32587	3081.4	0.09575
	3081.6	0.0283	3081.6	0.09575
	3081.8	0.68892	3081.8	0.09575
	3082	0.98101	3082	0.09575
	3082.2	1.5125	3082.2	0.09575
	3082.4	0.47787	3082.4	0.09575
	3082.6	0.29086	3082.6	0.09575
	3082.8	0.89635	3082.8	0.09575
	3083	-0.87535	3083	0.09575
	3083.2	1.62794	3083.2	0.09575
	3083.4	0.66701	3083.4	0.09575
	3083.6	1.16165	3083.6	0.09575
	3083.8	1.58287	3083.8	0.09575
	3084	1.35901	3084	0.09575
	3084.2	1.0983	3084.2	0.09575
	3084.4	-0.04689	3084.4	0.09575
	3084.6	-0.06821	3084.6	0.09575
	3084.8	1.10836	3084.8	0.09575
	3085	0.36856	3085	0.09575
	3085.2	1.87681	3085.2	0.09575
	3085.4	2.02148	3085.4	0.09575
	3085.6	-0.54242	3085.6	0.09575
	3085.8	2.10799	3085.8	0.09575
	3086	2.03154	3086	0.09575
	3086.2	2.0288	3086.2	0.09575
	3086.4	2.17348	3086.4	0.09575
	3086.6	1.43397	3086.6	0.09575
	3086.8	0.10451	3086.8	0.09575
	3087	1.07824	3087	0.09575
	3087.2	1.44403	3087.2	0.09575
	3087.4	1.71784	3087.4	0.09575
	3087.6	0.62778	3087.6	0.09575
	3087.8	2.55969	3087.8	0.09575
	3088	3.05462	3088	0.09575
	3088.2	0.82241	3088.2	0.09575
	3088.4	2.34893	3088.4	0.09575
	3088.6	0.37469	3088.6	0.09575
	3088.8	0.3351	3088.8	0.09575
	3089	0.86658	3089	0.09575
	3089.2	0.88242	3089.2	0.09575
	3089.4	-0.52075	3089.4	0.09575
	3089.6	1.59543	3089.6	0.09575
	3089.8	1.97951	3089.8	0.09575
	3090	0.28181	3090	0.09575
	3090.2	0.24222	3090.2	0.09575
	3090.4	1.47392	3090.4	0.09575
	3090.6	1.04751	3090.6	0.09575
	3090.8	-0.04255	3090.8	0.09575
	3091	0.94976	3091	0.09575
	3091.2	0.92874	3091.2	0.09575
	3091.4	0.17036	3091.4	0.09575
	3091.6	1.32865	3091.6	0.09575
	3091.8	1.51018	3091.8	0.09575
	3092	1.12033	3092	0.09575
	3092.2	2.90483	3092.2	0.09575
	3092.4	-0.15644	3092.4	0.09575
	3092.6	2.51254	3092.6	0.09575
	3092.8	1.6439	3092.8	0.09575
	3093	1.32776	3093	0.09575
	3093.2	1.6567	3093.2	0.09575
	3093.4	2.15133	3093.4	0.09575
	3093.6	1.09842	3093.6	0.09575
	3093.8	0.11921	3093.8	0.09575
	3094	-0.34434	3094	0.09575
	3094.2	-1.04729	3094.2	0.09575
	3094.4	0.46096	3094.4	0.09575
	3094.6	1.95063	3094.6	0.09575
	3094.8	2.04017	3094.8	0.09575
	3095	0.71072	3095	0.09575
	3095.2	1.61103	3095.2	0.09575
	3095.4	2.25308	3095.4	0.09575
	3095.6	-0.27397	3095.6	0.09575
	3095.8	1.03144	3095.8	0.09575
	3096	2.39228	3096	0.09575
	3096.2	1.06282	3096.2	0.09575
	3096.4	-1.18798	3096.4	0.09575
	3096.6	0.20971	3096.6	0.09575
	3096.8	2.04964	3096.8	0.09575
	3097	1.53096	3097	0.09575
	3097.2	1.49136	3097.2	0.09575
	3097.4	1.58091	3097.4	0.09575
	3097.6	-0.43049	3097.6	0.09575
	3097.8	-1.37284	3097.8	0.09575
	3098	1.4067	3098	0.09575
	3098.2	-0.45698	3098.2	0.09575
	3098.4	1.47493	3098.4	0.09575
	3098.6	1.60133	3098.6	0.09575
	3098.8	0.40071	3098.8	0.09575
	3099	0.4534	3099	0.09575
	3099.2	1.77708	3099.2	0.09575
	3099.4	-0.30772	3099.4	0.09575
	3099.6	2.71151	3099.6	0.09575
	3099.8	1.1058	3099.8	0.09575
	3100	0.51341	3100	0.09575
	3100.2	1.9108	3100.2	0.09575
	3100.4	1.53982	3100.4	0.09575
	3100.6	0.83687	3100.6	0.09575
	3100.8	2.75021	3100.8	0.09575
	3101	1.3842	3101	0.09575
	3101.2	1.01292	3101.2	0.09575
	3101.4	0.78906	3101.4	0.09575
	3101.6	0.36236	3101.6	0.09575
	3101.8	-0.83796	3101.8	0.09575
	3102	2.51266	3102	0.09575
	3102.2	1.09122	3102.2	0.09575
	3102.4	1.32817	3102.4	0.09575
	3102.6	1.63854	3102.6	0.09575
	3102.8	-0.72281	3102.8	0.09575
	3103	0.23263	3103	0.09575
	3103.2	-2.05501	3103.2	0.09575
	3103.4	0.26401	3103.4	0.09575
	3103.6	1.20118	3103.6	0.09575
	3103.8	1.17987	3103.8	0.09575
	3104	1.91419	3104	0.09575
	3104.2	0.51103	3104.2	0.09575
	3104.4	3.14316	3104.4	0.09575
	3104.6	-0.60005	3104.6	0.09575
	3104.8	1.16617	3104.8	0.09575
	3105	0.90546	3105	0.09575
	3105.2	0.93958	3105.2	0.09575
	3105.4	0.86313	3105.4	0.09575
	3105.6	0.86039	3105.6	0.09575
	3105.8	-0.61648	3105.8	0.09575
	3106	2.47646	3106	0.09575
	3106.2	0.87075	3106.2	0.09575
	3106.4	1.62336	3106.4	0.09575
	3106.6	1.28894	3106.6	0.09575
	3106.8	-0.16936	3106.8	0.09575
	3107	2.11251	3107	0.09575
	3107.2	1.88865	3107.2	0.09575
	3107.4	1.84906	3107.4	0.09575
	3107.6	-0.53057	3107.6	0.09575
	3107.8	0.4066	3107.8	0.09575
	3108	-0.53605	3108	0.09575
	3108.2	2.87	3108.2	0.09575
	3108.4	1.55912	3108.4	0.09575
	3108.6	-0.50741	3108.6	0.09575
	3108.8	1.68248	3108.8	0.09575
	3109	0.02163	3109	0.09575
	3109.2	-0.18395	3109.2	0.09575
	3109.4	1.52685	3109.4	0.09575
	3109.6	1.94807	3109.6	0.09575
	3109.8	0.15809	3109.8	0.09575
	3110	-1.04253	3110	0.09575
	3110.2	0.20775	3110.2	0.09575
	3110.4	0.26044	3110.4	0.09575
	3110.6	1.51042	3110.6	0.09575
	3110.8	0.88147	3110.8	0.09575
	3111	0.47334	3111	0.09575
	3111.2	-0.70871	3111.2	0.09575
	3111.4	0.76269	3111.4	0.09575
	3111.6	1.7547	3111.6	0.09575
	3111.8	-1.25144	3111.8	0.09575
	3112	1.62038	3112	0.09575
	3112.2	1.67277	3112.2	0.09575
	3112.4	1.94658	3112.4	0.09575
	3112.6	0.59884	3112.6	0.09575
	3112.8	0.59611	3112.8	0.09575
	3113	0.98018	3113	0.09575
	3113.2	1.23541	3113.2	0.09575
	3113.4	1.67492	3113.4	0.09575
	3113.6	2.00386	3113.6	0.09575
	3113.8	0.61926	3113.8	0.09575
	3114	0.43226	3114	0.09575
	3114.2	1.92193	3114.2	0.09575
	3114.4	1.03471	3114.4	0.09575
	3114.6	0.97684	3114.6	0.09575
	3114.8	-0.07636	3114.8	0.09575
	3115	1.96611	3115	0.09575
	3115.2	2.55303	3115.2	0.09575
	3115.4	2.34774	3115.4	0.09575
	3115.6	0.96315	3115.6	0.09575
	3115.8	1.62348	3115.8	0.09575
	3116	0.44173	3116	0.09575
	3116.2	0.32843	3116.2	0.09575
	3116.4	1.32073	3116.4	0.09575
	3116.6	0.96774	3116.6	0.09575
	3116.8	2.9365	3116.8	0.09575
	3117	2.08614	3117	0.09575
	3117.2	0.92267	3117.2	0.09575
	3117.4	0.25657	3117.4	0.09575
	3117.6	0.23555	3117.6	0.09575
	3117.8	-0.06202	3117.8	0.09575
	3118	0.87486	3118	0.09575
	3118.2	1.18552	3118.2	0.09575
	3118.4	1.90127	3118.4	0.09575
	3118.6	2.11966	3118.6	0.09575
	3118.8	2.17205	3118.8	0.09575
	3119	1.06401	3119	0.09575
	3119.2	0.23192	3119.2	0.09575
	3119.4	0.89254	3119.4	0.09575
	3119.6	1.2032	3119.6	0.09575
	3119.8	1.21874	3119.8	0.09575
	3120	1.16087	3120	0.09575
	3120.2	1.78435	3120.2	0.09575
	3120.4	1.28423	3120.4	0.09575
	3120.6	0.32331	3120.6	0.09575
	3120.8	2.07096	3120.8	0.09575
	3121	-0.19812	3121	0.09575
	3121.2	0.99703	3121.2	0.09575
	3121.4	2.65239	3121.4	0.09575
	3121.6	1.56263	3121.6	0.09575
	3121.8	1.3202	3121.8	0.09575
	3122	2.18366	3122	0.09575
	3122.2	-0.63821	3122.2	0.09575
	3122.4	0.77775	3122.4	0.09575
	3122.6	0.79359	3122.6	0.09575
	3122.8	2.35697	3122.8	0.09575
	3123	-1.27568	3123	0.09575
	3123.2	-0.72561	3123.2	0.09575
	3123.4	-0.58094	3123.4	0.09575
	3123.6	0.37451	3123.6	0.09575
	3123.8	0.31634	3123.8	0.09575
	3124	0.64528	3124	0.09575
	3124.2	1.21392	3124.2	0.09575
	3124.4	0.84265	3124.4	0.09575
	3124.6	1.46612	3124.6	0.09575
	3124.8	-0.34214	3124.8	0.09575
	3125	1.53435	3125	0.09575
	3125.2	1.05281	3125.2	0.09575
	3125.4	0.31301	3125.4	0.09575
	3125.6	0.0523	3125.6	0.09575
	3125.8	0.93404	3125.8	0.09575
	3126	1.35496	3126	0.09575
	3126.2	2.12615	3126.2	0.09575
	3126.4	1.82858	3126.4	0.09575
	3126.6	0.40713	3126.6	0.09575
	3126.8	0.66237	3126.8	0.09575
	3127	-0.28028	3127	0.09575
	3127.2	0.65689	3127.2	0.09575
	3127.4	-1.33593	3127.4	0.09575
	3127.6	2.03327	3127.6	0.09575
	3127.8	2.10424	3127.8	0.09575
	3128	0.62736	3128	0.09575
	3128.2	2.31988	3128.2	0.09575
	3128.4	1.34038	3128.4	0.09575
	3128.6	0.61915	3128.6	0.09575
	3128.8	-0.34178	3128.8	0.09575
	3129	1.03763	3129	0.09575
	3129.2	-0.40239	3129.2	0.09575
	3129.4	0.90302	3129.4	0.09575
	3129.6	-0.70269	3129.6	0.09575
	3129.8	-0.39233	3129.8	0.09575
	3130	1.59502	3130	0.09575
	3130.2	2.32934	3130.2	0.09575
	3130.4	1.90265	3130.4	0.09575
	3130.6	0.57348	3130.6	0.09575
	3130.8	1.52863	3130.8	0.09575
	3131	1.58132	3131	0.09575
	3131.2	0.6941	3131.2	0.09575
	3131.4	-0.21139	3131.4	0.09575
	3131.6	0.87289	3131.6	0.09575
	3131.8	0.87015	3131.8	0.09575
	3132	-0.90154	3132	0.09575
	3132.2	1.04894	3132.2	0.09575
	3132.4	0.78823	3132.4	0.09575
	3132.6	-0.68864	3132.6	0.09575
	3132.8	1.02245	3132.8	0.09575
	3133	1.71963	3133	0.09575
	3133.2	0.39046	3133.2	0.09575
	3133.4	1.60359	3133.4	0.09575
	3133.6	0.71667	3133.6	0.09575
	3133.8	0.05057	3133.8	0.09575
	3134	0.13982	3134	0.09575
	3134.2	0.78216	3134.2	0.09575
	3134.4	0.04235	3134.4	0.09575
	3134.6	0.94237	3134.6	0.09575
	3134.8	0.86593	3134.8	0.09575
	3135	1.52655	3135	0.09575
	3135.2	0.3445	3135.2	0.09575
	3135.4	1.66849	3135.4	0.09575
	3135.6	0.11791	3135.6	0.09575
	3135.8	0.72339	3135.8	0.09575
	3136	0.72066	3136	0.09575
	3136.2	0.1834	3136.2	0.09575
	3136.4	-0.57469	3136.4	0.09575
	3136.6	0.39904	3136.6	0.09575
	3136.8	0.69113	3136.8	0.09575
	3137	0.8358	3137	0.09575
	3137.2	0.4831	3137.2	0.09575
	3137.4	-1.74941	3137.4	0.09575
	3137.6	0.25651	3137.6	0.09575
	3137.8	1.28537	3137.8	0.09575
	3138	0.32474	3138	0.09575
	3138.2	0.43256	3138.2	0.09575
	3138.4	0.74292	3138.4	0.09575
	3138.6	0.35337	3138.6	0.09575
	3138.8	0.33206	3138.8	0.09575
	3139	-0.57344	3139	0.09575
	3139.2	0.01348	3139.2	0.09575
	3139.4	1.83483	3139.4	0.09575
	3139.6	-0.13941	3139.6	0.09575
	3139.8	-0.19758	3139.8	0.09575
	3140	1.47636	3140	0.09575
	3140.2	0.4603	3140.2	0.09575
	3140.4	0.88152	3140.4	0.09575
	3140.6	1.06276	3140.6	0.09575
	3140.8	-0.46925	3140.8	0.09575
	3141	2.25516	3141	0.09575
	3141.2	0.40976	3141.2	0.09575
	3141.4	-0.20092	3141.4	0.09575
	3141.6	-0.14852	3141.6	0.09575
	3141.8	-1.23829	3141.8	0.09575
	3142	0.47251	3142	0.09575
	3142.2	0.2855	3142.2	0.09575
	3142.4	1.22238	3142.4	0.09575
	3142.6	-1.15726	3142.6	0.09575
	3142.8	1.49345	3142.8	0.09575
	3143	1.25101	3143	0.09575
	3143.2	0.25353	3143.2	0.09575
	3143.4	0.15851	3143.4	0.09575
	3143.6	1.97986	3143.6	0.09575
	3143.8	-1.48679	3143.8	0.09575
	3144	-0.12596	3144	0.09575
	3144.2	0.23984	3144.2	0.09575
	3144.4	1.45296	3144.4	0.09575
	3144.6	0.06837	3144.6	0.09575
	3144.8	1.57662	3144.8	0.09575
	3145	-0.83987	3145	0.09575
	3145.2	3.52437	3145.2	0.09575
	3145.4	0.42595	3145.4	0.09575
	3145.6	0.31265	3145.6	0.09575
	3145.8	2.02345	3145.8	0.09575
	3146	0.28889	3146	0.09575
	3146.2	0.87581	3146.2	0.09575
	3146.4	1.38872	3146.4	0.09575
	3146.6	1.01745	3146.6	0.09575
	3146.8	2.15717	3146.8	0.09575
	3147	2.06244	3147	0.09575
	3147.2	-0.22521	3147.2	0.09575
	3147.4	0.06688	3147.4	0.09575
	3147.6	1.64884	3147.6	0.09575
	3147.8	-0.76765	3147.8	0.09575
	3148	1.84591	3148	0.09575
	3148.2	0.6273	3148.2	0.09575
	3148.4	0.53228	3148.4	0.09575
	3148.6	0.47441	3148.6	0.09575
	3148.8	0.08457	3148.8	0.09575
	3149	0.94773	3149	0.09575
	3149.2	-0.17889	3149.2	0.09575
	3149.4	0.05807	3149.4	0.09575
	3149.6	0.09218	3149.6	0.09575
	3149.8	1.95039	3149.8	0.09575
	3150	1.65283	3150	0.09575
	3150.2	0.6919	3150.2	0.09575
	3150.4	0.2655	3150.4	0.09575
	3150.6	0.55758	3150.6	0.09575
	3150.8	2.34209	3150.8	0.09575
	3151	-0.95888	3151	0.09575
	3151.2	1.04674	3151.2	0.09575
	3151.4	1.41254	3151.4	0.09575
	3151.6	2.07316	3151.6	0.09575
	3151.8	1.83072	3151.8	0.09575
	3152	0.48299	3152	0.09575
	3152.2	1.10675	3152.2	0.09575
	3152.4	0.36695	3152.4	0.09575
	3152.6	0.2168	3152.6	0.09575
	3152.8	0.14035	3152.8	0.09575
	3153	-0.98627	3153	0.09575
	3153.2	-0.71275	3153.2	0.09575
	3153.4	0.44554	3153.4	0.09575
	3153.6	0.18482	3153.6	0.09575
	3153.8	0.0161	3153.8	0.09575
	3154	1.57948	3154	0.09575
	3154.2	1.6873	3154.2	0.09575
	3154.4	-0.52634	3154.4	0.09575
	3154.6	-0.91619	3154.6	0.09575
	3154.8	2.10304	3154.8	0.09575
	3155	1.14212	3155	0.09575
	3155.2	1.13938	3155.2	0.09575
	3155.4	0.74983	3155.4	0.09575
	3155.6	0.17572	3155.6	0.09575
	3155.8	1.62854	3155.8	0.09575
	3156	1.73636	3156	0.09575
	3156.2	0.24121	3156.2	0.09575
	3156.4	1.91515	3156.4	0.09575
	3156.6	0.99108	3156.6	0.09575
	3156.8	1.7254	3156.8	0.09575
	3157	-0.80164	3157	0.09575
	3157.2	0.04325	3157.2	0.09575
	3157.4	-0.54915	3157.4	0.09575
	3157.6	0.90368	3157.6	0.09575
	3157.8	-0.51777	3157.8	0.09575
	3158	0.29027	3158	0.09575
	3158.2	2.11162	3158.2	0.09575
	3158.4	0.26651	3158.4	0.09575
	3158.6	-0.04963	3158.6	0.09575
	3158.8	0.72155	3158.8	0.09575
	3159	0.09231	3159	0.09575
	3159.2	0.10814	3159.2	0.09575
	3159.4	2.27945	3159.4	0.09575
	3159.6	0.58176	3159.6	0.09575
	3159.8	-0.02921	3159.8	0.09575
	3160	0.98137	3160	0.09575
	3160.2	1.55001	3160.2	0.09575
	3160.4	1.14188	3160.4	0.09575
	3160.6	-0.81408	3160.6	0.09575
	3160.8	-0.33773	3160.8	0.09575
	3161	1.09681	3161	0.09575
	3161.2	1.37033	3161.2	0.09575
	3161.4	0.55711	3161.4	0.09575
	3161.6	0.2964	3161.6	0.09575
	3161.8	-0.71996	3161.8	0.09575
	3162	0.21721	3162	0.09575
	3162.2	-0.26462	3162.2	0.09575
	3162.4	-0.45163	3162.4	0.09575
	3162.6	1.25917	3162.6	0.09575
	3162.8	0.4088	3162.8	0.09575
	3163	-0.18359	3163	0.09575
	3163.2	0.18221	3163.2	0.09575
	3163.4	1.69045	3163.4	0.09575
	3163.6	1.31918	3163.6	0.09575
	3163.8	-0.50765	3163.8	0.09575
	3164	0.7609	3164	0.09575
	3164.2	0.59247	3164.2	0.09575
	3164.4	0.57116	3164.4	0.09575
	3164.6	1.80286	3164.6	0.09575
	3164.8	-0.33708	3164.8	0.09575
	3165	0.98661	3165	0.09575
	3165.2	1.38926	3165.2	0.09575
	3165.4	1.73677	3165.4	0.09575
	3165.6	1.40236	3165.6	0.09575
	3165.8	0.8651	3165.8	0.09575
	3166	0.80722	3166	0.09575
	3166.2	0.41767	3166.2	0.09575
	3166.4	2.22045	3166.4	0.09575
	3166.6	1.62806	3166.6	0.09575
	3166.8	-0.84356	3166.8	0.09575
	3167	0.55413	3167	0.09575
	3167.2	0.68023	3167.2	0.09575
	3167.4	0.69577	3167.4	0.09575
	3167.6	0.04825	3167.6	0.09575
	3167.8	-1.02324	3167.8	0.09575
	3168	1.996	3168	0.09575
	3168.2	0.42714	3168.2	0.09575
	3168.4	1.78768	3168.4	0.09575
	3168.6	-0.68394	3168.6	0.09575
	3168.8	0.87944	3168.8	0.09575
	3169	1.28209	3169	0.09575
	3169.2	1.70302	3169.2	0.09575
	3169.4	1.31347	3169.4	0.09575
	3169.6	0.72107	3169.6	0.09575
	3169.8	1.98963	3169.8	0.09575
	3170	0.08909	3170	0.09575
	3170.2	1.08139	3170.2	0.09575
	3170.4	2.36852	3170.4	0.09575
	3170.6	0.1363	3170.6	0.09575
	3170.8	-1.10117	3170.8	0.09575
	3171	0.40708	3171	0.09575
	3171.2	-1.6963	3171.2	0.09575
	3171.4	-0.11435	3171.4	0.09575
	3171.6	1.33847	3171.6	0.09575
	3171.8	1.22517	3171.8	0.09575
	3172	1.92265	3172	0.09575
	3172.2	1.56995	3172.2	0.09575
	3172.4	0.22221	3172.4	0.09575
	3172.6	0.88254	3172.6	0.09575
	3172.8	1.93027	3172.8	0.09575
	3173	0.74822	3173	0.09575
	3173.2	-0.12042	3173.2	0.09575
	3173.4	0.63219	3173.4	0.09575
	3173.6	1.03483	3173.6	0.09575
	3173.8	-0.3129	3173.8	0.09575
	3174	1.34246	3174	0.09575
	3174.2	1.41343	3174.2	0.09575
	3174.4	0.54479	3174.4	0.09575
	3174.6	0.46834	3174.6	0.09575
	3174.8	-0.03177	3174.8	0.09575
	3175	0.07605	3175	0.09575
	3175.2	-0.81117	3175.2	0.09575
	3175.4	-0.35339	3175.4	0.09575
	3175.6	-0.28242	3175.6	0.09575
	3175.8	-0.52456	3175.8	0.09575
	3176	-0.0482	3176	0.09575
	3176.2	-0.29064	3176.2	0.09575
	3176.4	1.51244	3176.4	0.09575
	3176.6	-0.00129	3176.6	0.09575
	3176.8	-1.23847	3176.8	0.09575
	3177	0.63802	3177	0.09575
	3177.2	1.1698	3177.2	0.09575
	3177.4	0.5037	3177.4	0.09575
	3177.6	1.16433	3177.6	0.09575
	3177.8	1.76952	3177.8	0.09575
	3178	-0.07559	3178	0.09575
	3178.2	1.2481	3178.2	0.09575
	3178.4	1.46648	3178.4	0.09575
	3178.6	0.76353	3178.6	0.09575
	3178.8	0.52139	3178.8	0.09575
	3179	-0.43954	3179	0.09575
	3179.2	1.03186	3179.2	0.09575
	3179.4	-0.7767	3179.4	0.09575
	3179.6	0.28931	3179.6	0.09575
	3179.8	-0.19252	3179.8	0.09575
	3180	-0.26897	3180	0.09575
	3180.2	0.37338	3180.2	0.09575
	3180.4	-0.47699	3180.4	0.09575
	3180.6	1.49178	3180.6	0.09575
	3180.8	0.77025	3180.8	0.09575
	3181	-0.20895	3181	0.09575
	3181.2	0.80163	3181.2	0.09575
	3181.4	-0.78551	3181.4	0.09575
	3181.6	0.2805	3181.6	0.09575
	3181.8	-0.3856	3181.8	0.09575
	3182	-0.20407	3182	0.09575
	3182.2	0.49311	3182.2	0.09575
	3182.4	1.85394	3182.4	0.09575
	3182.6	-0.34142	3182.6	0.09575
	3182.8	0.77972	3182.8	0.09575
	3183	-0.42061	3183	0.09575
	3183.2	-1.84205	3183.2	0.09575
	3183.4	0.4584	3183.4	0.09575
	3183.6	1.17415	3183.6	0.09575
	3183.8	0.13981	3183.8	0.09575
	3184	0.46846	3184	0.09575
	3184.2	-0.41846	3184.2	0.09575
	3184.4	-0.9003	3184.4	0.09575
	3184.6	-0.81105	3184.6	0.09575
	3184.8	-0.53724	3184.8	0.09575
	3185	-0.66911	3185	0.09575
	3185.2	1.13396	3185.2	0.09575
	3185.4	1.51804	3185.4	0.09575
	3185.6	0.244	3185.6	0.09575
	3185.8	1.07032	3185.8	0.09575
	3186	2.24689	3186	0.09575
	3186.2	0.99113	3186.2	0.09575
	3186.4	0.80413	3186.4	0.09575
	3186.6	0.65398	3186.6	0.09575
	3186.8	-0.36208	3186.8	0.09575
	3187	0.24341	3187	0.09575
	3187.2	-0.05416	3187.2	0.09575
	3187.4	-0.16746	3187.4	0.09575
	3187.6	0.08778	3187.6	0.09575
	3187.8	0.89552	3187.8	0.09575
	3188	-0.08369	3188	0.09575
	3188.2	1.44284	3188.2	0.09575
	3188.4	0.72161	3188.4	0.09575
	3188.6	1.38223	3188.6	0.09575
	3188.8	0.32932	3188.8	0.09575
	3189	-0.09738	3189	0.09575
	3189.2	-0.21068	3189.2	0.09575
	3189.4	0.5605	3189.4	0.09575
	3189.6	-1.00836	3189.6	0.09575
	3189.8	0.72072	3189.8	0.09575
	3190	-0.97698	3190	0.09575
	3190.2	-0.90601	3190.2	0.09575
	3190.4	0.84164	3190.4	0.09575
	3190.6	-0.70894	3190.6	0.09575
	3190.8	-0.58255	3190.8	0.09575
	3191	-0.56701	3191	0.09575
	3191.2	0.79383	3191.2	0.09575
	3191.4	1.28846	3191.4	0.09575
	3191.6	0.32783	3191.6	0.09575
	3191.8	0.98816	3191.8	0.09575
	3192	0.45119	3192	0.09575
	3192.2	1.83031	3192.2	0.09575
	3192.4	1.93813	3192.4	0.09575
	3192.6	0.1113	3192.6	0.09575
	3192.8	0.77192	3192.8	0.09575
	3193	0.91659	3193	0.09575
	3193.2	0.877	3193.2	0.09575
	3193.4	-0.91298	3193.4	0.09575
	3193.6	1.66372	3193.6	0.09575
	3193.8	0.24228	3193.8	0.09575
	3194	0.70006	3194	0.09575
	3194.2	1.01072	3194.2	0.09575
	3194.4	0.84199	3194.4	0.09575
	3194.6	1.65003	3194.6	0.09575
	3194.8	-0.26879	3194.8	0.09575
	3195	-0.21639	3195	0.09575
	3195.2	0.60992	3195.2	0.09575
	3195.4	1.01257	3195.4	0.09575
	3195.6	-0.3166	3195.6	0.09575
	3195.8	2.03898	3195.8	0.09575
	3196	0.19387	3196	0.09575
	3196.2	0.92791	3196.2	0.09575
	3196.4	0.44607	3196.4	0.09575
	3196.6	-0.27516	3196.6	0.09575
	3196.8	1.21452	3196.8	0.09575
	3197	1.00923	3197	0.09575
	3197.2	1.52244	3197.2	0.09575
	3197.4	-0.34124	3197.4	0.09575
	3197.6	-0.43626	3197.6	0.09575
	3197.8	-0.58642	3197.8	0.09575
	3198	-0.27575	3198	0.09575
	3198.2	0.78996	3198.2	0.09575
	3198.4	-0.31808	3198.4	0.09575
	3198.6	1.35586	3198.6	0.09575
	3198.8	-0.02874	3198.8	0.09575
	3199	0.96327	3199	0.09575
	3199.2	1.64247	3199.2	0.09575
	3199.4	0.46042	3199.4	0.09575
	3199.6	1.12104	3199.6	0.09575
	3199.8	0.27068	3199.8	0.09575
	3200	0.02854	3200	0.09575
	3200.2	0.30205	3200.2	0.09575
	3200.4	1.86543	3200.4	0.09575
	3200.6	0.84938	3200.6	0.09575
	3200.8	-0.95918	3200.8	0.09575
	3201	2.17062	3201	0.09575
	3201.2	-0.04332	3201.2	0.09575
	3201.4	-0.13804	3201.4	0.09575
	3201.6	0.9831	3201.6	0.09575
	3201.8	0.74066	3201.8	0.09575
	3202	-0.80962	3202	0.09575
	3202.2	-0.29641	3202.2	0.09575
	3202.4	1.06413	3202.4	0.09575
	3202.6	0.78514	3202.6	0.09575
	3202.8	0.21102	3202.8	0.09575
	3203	1.84841	3203	0.09575
	3203.2	1.9008	3203.2	0.09575
	3203.4	-0.36827	3203.4	0.09575
	3203.6	1.13998	3203.6	0.09575
	3203.8	-0.63172	3203.8	0.09575
	3204	0.342	3204	0.09575
	3204.2	0.4684	3204.2	0.09575
	3204.4	0.46566	3204.4	0.09575
	3204.6	-0.01617	3204.6	0.09575
	3204.8	1.52893	3204.8	0.09575
	3205	2.1527	3205	0.09575
	3205.2	1.74457	3205.2	0.09575
	3205.4	1.88925	3205.4	0.09575
	3205.6	1.55483	3205.6	0.09575
	3205.8	0.5202	3205.8	0.09575
	3206	2.50754	3206	0.09575
	3206.2	0.38558	3206.2	0.09575
	3206.4	0.58569	3206.4	0.09575
	3206.6	2.2782	3206.6	0.09575
	3206.8	1.98064	3206.8	0.09575
	3207	1.86734	3207	0.09575
	3207.2	3.83611	3207.2	0.09575
	3207.4	-0.09137	3207.4	0.09575
	3207.6	3.83063	3207.6	0.09575
	3207.8	3.16453	3207.8	0.09575
	3208	3.69631	3208	0.09575
	3208.2	0.63475	3208.2	0.09575
	3208.4	2.93519	3208.4	0.09575
	3208.6	4.46202	3208.6	0.09575
	3208.8	3.79592	3208.8	0.09575
	3209	5.21188	3209	0.09575
	3209.2	5.81737	3209.2	0.09575
	3209.4	3.27175	3209.4	0.09575
	3209.6	3.54527	3209.6	0.09575
	3209.8	2.05012	3209.8	0.09575
	3210	4.97707	3210	0.09575
	3210.2	7.95945	3210.2	0.09575
	3210.4	7.36706	3210.4	0.09575
	3210.6	4.08437	3210.6	0.09575
	3210.8	4.35818	3210.8	0.09575
	3211	5.2582	3211	0.09575
	3211.2	4.73952	3211.2	0.09575
	3211.4	7.00311	3211.4	0.09575
	3211.6	5.21313	3211.6	0.09575
	3211.8	9.20884	3211.8	0.09575
	3212	11.1225	3212	0.09575
	3212.2	15.2842	3212.2	0.09575
	3212.4	13.7887	3212.4	0.09575
	3212.6	4.74246	3212.6	0.09575
	3212.8	8.66445	3212.8	0.09575
	3213	5.06866	3213	0.09575
	3213.2	5.98696	3213.2	0.09575
	3213.4	4.04957	3213.4	0.09575
	3213.6	9.42742	3213.6	0.09575
	3213.8	11.0831	3213.8	0.09575
	3214	14.7285	3214	0.09575
	3214.2	13.6202	3214.2	0.09575
	3214.4	10.2455	3214.4	0.09575
	3214.6	7.22081	3214.6	0.09575
	3214.8	8.52651	3214.8	0.09575
	3215	10.9929	3215	0.09575
	3215.2	9.95831	3215.2	0.09575
	3215.4	10.9138	3215.4	0.09575
	3215.6	11.1321	3215.6	0.09575
	3215.8	8.66023	3215.8	0.09575
	3216	11.053	3216	0.09575
	3216.2	7.21747	3216.2	0.09575
	3216.4	8.92826	3216.4	0.09575
	3216.6	7.30398	3216.6	0.09575
	3216.8	6.98813	3216.8	0.09575
	3217	5.43755	3217	0.09575
	3217.2	6.0059	3217.2	0.09575
	3217.4	13.9449	3217.4	0.09575
	3217.6	13.2419	3217.6	0.09575
	3217.8	9.49875	3217.8	0.09575
	3218	6.38205	3218	0.09575
	3218.2	2.45458	3218.2	0.09575
	3218.4	-4.12634	3218.4	0.09575
	3218.6	-2.58124	3218.6	0.09575
	3218.8	0.25344	3218.8	0.09575
	3219	2.20393	3219	0.09575
	3219.2	0.28481	3219.2	0.09575
	3219.4	0.15324	3219.4	0.09575
	3219.6	-0.07062	3219.6	0.09575
	3219.8	-3.61128	3219.8	0.09575
	3220	-0.83174	3220	0.09575
	3220.2	-2.62172	3220.2	0.09575
	3220.4	-2.0348	3220.4	0.09575
	3220.6	-4.0459	3220.6	0.09575
	3220.8	-6.0573	3220.8	0.09575
	3221	-8.17895	3221	0.09575
	3221.2	-6.33903	3221.2	0.09575
	3221.4	-5.18103	3221.4	0.09575
	3221.6	-3.37796	3221.6	0.09575
	3221.8	-6.1447	3221.8	0.09575
	3222	-3.34658	3222	0.09575
	3222.2	-5.78164	3222.2	0.09575
	3222.4	-8.86149	3222.4	0.09575
	3222.6	-11.8493	3222.6	0.09575
	3222.8	-7.96391	3222.8	0.09575
	3223	-3.39713	3223	0.09575
	3223.2	-5.86904	3223.2	0.09575
	3223.4	0.13532	3223.4	0.09575
	3223.6	-7.64348	3223.6	0.09575
	3223.8	-4.93735	3223.8	0.09575
	3224	-6.48793	3224	0.09575
	3224.2	-4.16891	3224.2	0.09575
	3224.4	-1.02083	3224.4	0.09575
	3224.6	-0.96844	3224.6	0.09575
	3224.8	2.03252	3224.8	0.09575
	3225	3.48534	3225	0.09575
	3225.2	5.27014	3225.2	0.09575
	3225.4	2.35598	3225.4	0.09575
	3225.6	2.90604	3225.6	0.09575
	3225.8	4.50628	3225.8	0.09575
	3226	7.52551	3226	0.09575
	3226.2	3.91115	3226.2	0.09575
	3226.4	3.22677	3226.4	0.09575
	3226.6	2.83692	3226.6	0.09575
	3226.8	-0.55632	3226.8	0.09575
	3227	-0.3748	3227	0.09575
	3227.2	-0.2484	3227.2	0.09575
	3227.4	0.59649	3227.4	0.09575
	3227.6	-3.92064	3227.6	0.09575
	3227.8	-9.46966	3227.8	0.09575
	3228	-6.98494	3228	0.09575
	3228.2	-7.41164	3228.2	0.09575
	3228.4	-5.25831	3228.4	0.09575
	3228.6	-4.91109	3228.6	0.09575
	3228.8	-3.2	3228.8	0.09575
	3229	-6.24329	3229	0.09575
	3229.2	-8.84404	3229.2	0.09575
	3229.4	-8.77307	3229.4	0.09575
	3229.6	-12.5349	3229.6	0.09575
	3229.8	-4.92752	3229.8	0.09575
	3230	-7.65741	3230	0.09575
	3230.2	-1.15568	3230.2	0.09575
	3230.4	-5.34113	3230.4	0.09575
	3230.6	-0.58978	3230.6	0.09575
	3230.8	0.1814	3230.8	0.09575
	3231	0.3075	3231	0.09575
	3231.2	5.04056	3231.2	0.09575
	3231.4	2.73434	3231.4	0.09575
	3231.6	6.15896	3231.6	0.09575
	3231.8	4.01873	3231.8	0.09575
	3232	3.27892	3232	0.09575
	3232.2	2.96308	3232.2	0.09575
	3232.4	6.95878	3232.4	0.09575
	3232.6	11.1573	3232.6	0.09575
	3232.8	12.5916	3232.8	0.09575
	3233	12.5151	3233	0.09575
	3233.2	11.7756	3233.2	0.09575
	3233.4	8.62177	3233.4	0.09575
	3233.6	10.554	3233.6	0.09575
	3233.8	7.54754	3233.8	0.09575
	3234	11.3407	3234	0.09575
	3234.2	9.05305	3234.2	0.09575
	3234.4	10.8747	3234.4	0.09575
	3234.6	10.3743	3234.6	0.09575
	3234.8	6.29941	3234.8	0.09575
	3235	6.57292	3235	0.09575
	3235.2	7.10471	3235.2	0.09575
	3235.4	11.8006	3235.4	0.09575
	3235.6	5.88307	3235.6	0.09575
	3235.8	4.44305	3235.8	0.09575
	3236	4.34833	3236	0.09575
	3236.2	5.89313	3236.2	0.09575
	3236.4	5.30103	3236.4	0.09575
	3236.6	11.3974	3236.6	0.09575
	3236.8	11.8737	3236.8	0.09575
	3237	8.36993	3237	0.09575
	3237.2	6.61651	3237.2	0.09575
	3237.4	4.86338	3237.4	0.09575
	3237.6	4.56582	3237.6	0.09575
	3237.8	2.00192	3237.8	0.09575
	3238	5.44482	3238	0.09575
	3238.2	6.89764	3238.2	0.09575
	3238.4	4.66542	3238.4	0.09575
	3238.6	1.45644	3238.6	0.09575
	3238.8	0.42181	3238.8	0.09575
	3239	-0.11516	3239	0.09575
	3239.2	-0.1916	3239.2	0.09575
	3239.4	-1.24481	3239.4	0.09575
	3239.6	1.07421	3239.6	0.09575
	3239.8	-2.30046	3239.8	0.09575
	3240	-2.3769	3240	0.09575
	3240.2	-5.82528	3240.2	0.09575
	3240.4	-4.83298	3240.4	0.09575
	3240.6	-3.56443	3240.6	0.09575
	3240.8	-4.13824	3240.8	0.09575
	3241	-2.96168	3241	0.09575
	3241.2	-4.69652	3241.2	0.09575
	3241.4	-3.75965	3241.4	0.09575
	3241.6	-6.60009	3241.6	0.09575
	3241.8	-3.21233	3241.8	0.09575
	3242	-3.21506	3242	0.09575
	3242.2	-1.96479	3242.2	0.09575
	3242.4	-1.61727	3242.4	0.09575
	3242.6	-4.42087	3242.6	0.09575
	3242.8	-3.09688	3242.8	0.09575
	3243	-4.66604	3243	0.09575
	3243.2	-3.37891	3243.2	0.09575
	3243.4	-1.81523	3243.4	0.09575
	3243.6	-5.13477	3243.6	0.09575
	3243.8	-2.15239	3243.8	0.09575
	3244	-5.54564	3244	0.09575
	3244.2	-4.68247	3244.2	0.09575
	3244.4	-6.65672	3244.4	0.09575
	3244.6	-5.01963	3244.6	0.09575
	3244.8	-3.06914	3244.8	0.09575
	3245	-1.59774	3245	0.09575
	3245.2	-0.97398	3245.2	0.09575
	3245.4	-4.71718	3245.4	0.09575
	3245.6	-4.46195	3245.6	0.09575
	3245.8	-5.27546	3245.8	0.09575
	3246	-1.33519	3246	0.09575
	3246.2	-4.08335	3246.2	0.09575
	3246.4	-1.63519	3246.4	0.09575
	3246.6	-1.85905	3246.6	0.09575
	3246.8	-5.38143	3246.8	0.09575
	3247	-3.98375	3247	0.09575
	3247.2	-5.03666	3247.2	0.09575
	3247.4	-0.58044	3247.4	0.09575
	3247.6	-1.35709	3247.6	0.09575
	3247.8	1.73585	3247.8	0.09575
	3248	-1.19658	3248	0.09575
	3248.2	-3.46566	3248.2	0.09575
	3248.4	-1.93913	3248.4	0.09575
	3248.6	-1.66532	3248.6	0.09575
	3248.8	2.69891	3248.8	0.09575
	3249	3.98604	3249	0.09575
	3249.2	2.63801	3249.2	0.09575
	3249.4	-0.33128	3249.4	0.09575
	3249.6	0.51361	3249.6	0.09575
	3249.8	3.95651	3249.8	0.09575
	3250	5.5199	3250	0.09575
	3250.2	6.56762	3250.2	0.09575
	3250.4	8.14958	3250.4	0.09575
	3250.6	8.86533	3250.6	0.09575
	3250.8	7.95984	3250.8	0.09575
	3251	5.76418	3251	0.09575
	3251.2	8.96768	3251.2	0.09575
	3251.4	8.67011	3251.4	0.09575
	3251.6	9.66241	3251.6	0.09575
	3251.8	10.9313	3251.8	0.09575
	3252	6.06388	3252	0.09575
	3252.2	10.115	3252.2	0.09575
	3252.4	7.21914	3252.4	0.09575
	3252.6	9.44617	3252.6	0.09575
	3252.8	9.01947	3252.8	0.09575
	3253	10.8411	3253	0.09575
	3253.2	9.38253	3253.2	0.09575
	3253.4	7.40829	3253.4	0.09575
	3253.6	5.58116	3253.6	0.09575
	3253.8	7.67906	3253.8	0.09575
	3254	8.11856	3254	0.09575
	3254.2	6.27316	3254.2	0.09575
	3254.4	7.61571	3254.4	0.09575
	3254.6	7.17073	3254.6	0.09575
	3254.8	4.90166	3254.8	0.09575
	3255	1.80324	3255	0.09575
	3255.2	2.9061	3255.2	0.09575
	3255.4	5.59336	3255.4	0.09575
	3255.6	7.34131	3255.6	0.09575
	3255.8	7.54111	3255.8	0.09575
	3256	4.86665	3256	0.09575
	3256.2	3.57405	3256.2	0.09575
	3256.4	1.43382	3256.4	0.09575
	3256.6	1.63392	3256.6	0.09575
	3256.8	4.8557	3256.8	0.09575
	3257	5.01895	3257	0.09575
	3257.2	6.01096	3257.2	0.09575
	3257.4	8.25627	3257.4	0.09575
	3257.6	1.84135	3257.6	0.09575
	3257.8	0.75129	3257.8	0.09575
	3258	1.30135	3258	0.09575
	3258.2	3.17813	3258.2	0.09575
	3258.4	4.24414	3258.4	0.09575
	3258.6	4.49937	3258.6	0.09575
	3258.8	4.03611	3258.8	0.09575
	3259	1.43507	3259	0.09575
	3259.2	0.8981	3259.2	0.09575
	3259.4	2.88544	3259.4	0.09575
	3259.6	3.19581	3259.6	0.09575
	3259.8	4.57522	3259.8	0.09575
	3260	3.72485	3260	0.09575
	3260.2	4.18264	3260.2	0.09575
	3260.4	2.68748	3260.4	0.09575
	3260.6	0.21557	3260.6	0.09575
	3260.8	0.71021	3260.8	0.09575
	3261	2.25531	3261	0.09575
	3261.2	1.55235	3261.2	0.09575
	3261.4	1.12595	3261.4	0.09575
	3261.6	-0.70118	3261.6	0.09575
	3261.8	-1.25672	3261.8	0.09575
	3262	-1.62799	3262	0.09575
	3262.2	3.03137	3262.2	0.09575
	3262.4	1.60963	3262.4	0.09575
	3262.6	1.69917	3262.6	0.09575
	3262.8	4.36815	3262.8	0.09575
	3263	2.63331	3263	0.09575
	3263.2	1.52497	3263.2	0.09575
	3263.4	0.82202	3263.4	0.09575
	3263.6	3.95181	3263.6	0.09575
	3263.8	3.93079	3263.8	0.09575
	3264	4.38857	3264	0.09575
	3264.2	2.5986	3264.2	0.09575
	3264.4	2.35616	3264.4	0.09575
	3264.6	2.70368	3264.6	0.09575
	3264.8	3.89853	3264.8	0.09575
	3265	7.08345	3265	0.09575
	3265.2	6.43593	3265.2	0.09575
	3265.4	8.69952	3265.4	0.09575
	3265.6	3.77701	3265.6	0.09575
	3265.8	4.76931	3265.8	0.09575
	3266	4.76657	3266	0.09575
	3266.2	5.48233	3266.2	0.09575
	3266.4	6.47463	3266.4	0.09575
	3266.6	7.39322	3266.6	0.09575
	3266.8	5.71381	3266.8	0.09575
	3267	5.71107	3267	0.09575
	3267.2	4.12363	3267.2	0.09575
	3267.4	4.65542	3267.4	0.09575
	3267.6	8.77996	3267.6	0.09575
	3267.8	8.3167	3267.8	0.09575
	3268	10.1935	3268	0.09575
	3268.2	9.50881	3268.2	0.09575
	3268.4	8.12422	3268.4	0.09575
	3268.6	7.84493	3268.6	0.09575
	3268.8	8.50555	3268.8	0.09575
	3269	11.138	3269	0.09575
	3269.2	10.7481	3269.2	0.09575
	3269.4	10.8928	3269.4	0.09575
	3269.6	9.87674	3269.6	0.09575
	3269.8	8.76841	3269.8	0.09575
	3270	7.66007	3270	0.09575
	3270.2	10.6976	3270.2	0.09575
	3270.4	11.653	3270.4	0.09575
	3270.6	10.5447	3270.6	0.09575
	3270.8	12.366	3270.8	0.09575
	3271	12.345	3271	0.09575
	3271.2	11.163	3271.2	0.09575
	3271.4	10.4786	3271.4	0.09575
	3271.6	10.697	3271.6	0.09575
	3271.8	13.6422	3271.8	0.09575
	3272	11.3549	3272	0.09575
	3272.2	10.5045	3272.2	0.09575
	3272.4	10.9991	3272.4	0.09575
	3272.6	9.13545	3272.6	0.09575
	3272.8	8.39565	3272.8	0.09575
	3273	8.94571	3273	0.09575
	3273.2	9.97486	3273.2	0.09575
	3273.4	12.0356	3273.4	0.09575
	3273.6	12.9542	3273.6	0.09575
	3273.8	12.6015	3273.8	0.09575
	3274	9.50309	3274	0.09575
	3274.2	10.7165	3274.2	0.09575
	3274.4	11.6534	3274.4	0.09575
	3274.6	13.3828	3274.6	0.09575
	3274.8	13.4537	3274.8	0.09575
	3275	12.0691	3275	0.09575
	3275.2	11.1268	3275.2	0.09575
	3275.4	9.61306	3275.4	0.09575
	3275.6	10.937	3275.6	0.09575
	3275.8	14.1588	3275.8	0.09575
	3276	12.0186	3276	0.09575
	3276.2	14.1165	3276.2	0.09575
	3276.4	12.05	3276.4	0.09575
	3276.6	14.5533	3276.6	0.09575
	3276.8	13.9054	3276.8	0.09575
	3277	14.5109	3277	0.09575
	3277.2	17.4379	3277.2	0.09575
	3277.4	15.961	3277.4	0.09575
	3277.6	14.6684	3277.6	0.09575
	3277.8	14.076	3277.8	0.09575
	3278	12.378	3278	0.09575
	3278.2	12.4307	3278.2	0.09575
	3278.4	14.1784	3278.4	0.09575
	3278.6	13.4385	3278.6	0.09575
	3278.8	15.3153	3278.8	0.09575
	3279	11.0562	3279	0.09575
	3279.2	13.6332	3279.2	0.09575
	3279.4	10.8664	3279.4	0.09575
	3279.6	12.9643	3279.6	0.09575
	3279.8	15.707	3279.8	0.09575
	3280	15.0226	3280	0.09575
	3280.2	16.6229	3280.2	0.09575
	3280.4	13.635	3280.4	0.09575
	3280.6	15.0327	3280.6	0.09575
	3280.8	13.1873	3280.8	0.09575
	3281	13.2583	3281	0.09575
	3281.2	15.7247	3281.2	0.09575
	3281.4	14.8192	3281.4	0.09575
	3281.6	16.696	3281.6	0.09575
	3281.8	15.348	3281.8	0.09575
	3282	13.3369	3282	0.09575
	3282.2	14.2737	3282.2	0.09575
	3282.4	17.9749	3282.4	0.09575
	3282.6	19.0406	3282.6	0.09575
	3282.8	16.3479	3282.8	0.09575
	3283	18.1875	3283	0.09575
	3283.2	15.7896	3283.2	0.09575
	3283.4	17.2978	3283.4	0.09575
	3283.6	16.7237	3283.6	0.09575
	3283.8	16.7947	3283.8	0.09575
	3284	17.0316	3284	0.09575
	3284.2	17.5449	3284.2	0.09575
	3284.4	18.4817	3284.4	0.09575
	3284.6	17.0049	3284.6	0.09575
	3284.8	17.2601	3284.8	0.09575
	3285	16.1149	3285	0.09575
	3285.2	19.8712	3285.2	0.09575
	3285.4	20.4396	3285.4	0.09575
	3285.6	20.8608	3285.6	0.09575
	3285.8	19.9918	3285.8	0.09575
	3286	19.676	3286	0.09575
	3286.2	17.5358	3286.2	0.09575
	3286.4	18.2701	3286.4	0.09575
	3286.6	20.5337	3286.6	0.09575
	3286.8	21.1943	3286.8	0.09575
	3287	20.3256	3287	0.09575
	3287.2	22.1287	3287.2	0.09575
	3287.4	21.3889	3287.4	0.09575
	3287.6	18.8802	3287.6	0.09575
	3287.8	21.1992	3287.8	0.09575
	3288	23.4076	3288	0.09575
	3288.2	26.3897	3288.2	0.09575
	3288.4	25.9447	3288.4	0.09575
	3288.6	24.4313	3288.6	0.09575
	3288.8	24.9074	3288.8	0.09575
	3289	25.4023	3289	0.09575
	3289.2	24.4045	3289.2	0.09575
	3289.4	26.1153	3289.4	0.09575
	3289.6	27.771	3289.6	0.09575
	3289.8	29.3898	3289.8	0.09575
	3290	30.8612	3290	0.09575
	3290.2	26.6572	3290.2	0.09575
	3290.4	32.0719	3290.4	0.09575
	3290.6	29.342	3290.6	0.09575
	3290.8	35.1067	3290.8	0.09575
	3291	33.5746	3291	0.09575
	3291.2	36.391	3291.2	0.09575
	3291.4	33.1821	3291.4	0.09575
	3291.6	34.3035	3291.6	0.09575
	3291.8	40.7684	3291.8	0.09575
	3292	40.1023	3292	0.09575
	3292.2	42.8818	3292.2	0.09575
	3292.4	40.7416	3292.4	0.09575
	3292.6	45.3824	3292.6	0.09575
	3292.8	45.6007	3292.8	0.09575
	3293	46.5745	3293	0.09575
	3293.2	46.3692	3293.2	0.09575
	3293.4	51.9682	3293.4	0.09575
	3293.6	54.0475	3293.6	0.09575
	3293.8	54.2841	3293.8	0.09575
	3294	58.2616	3294	0.09575
	3294.2	56.3979	3294.2	0.09575
	3294.4	60.5961	3294.4	0.09575
	3294.6	60.2617	3294.6	0.09575
	3294.8	61.4937	3294.8	0.09575
	3295	62.6703	3295	0.09575
	3295.2	64.4179	3295.2	0.09575
	3295.4	63.9361	3295.4	0.09575
	3295.6	61.4642	3295.6	0.09575
	3295.8	65.5522	3295.8	0.09575
	3296	64.573	3296	0.09575
	3296.2	66.8734	3296.2	0.09575
	3296.4	67.1655	3296.4	0.09575
	3296.6	67.1628	3296.6	0.09575
	3296.8	67.3626	3296.8	0.09575
	3297	67.231	3297	0.09575
	3297.2	68.4076	3297.2	0.09575
	3297.4	67.6123	3297.4	0.09575
	3297.6	69.0837	3297.6	0.09575
	3297.8	70.9973	3297.8	0.09575
	3298	69.5205	3298	0.09575
	3298.2	69.7757	3298.2	0.09575
	3298.4	68.5754	3298.4	0.09575
	3298.6	71.3918	3298.6	0.09575
	3298.8	70.7625	3298.8	0.09575
	3299	74.1872	3299	0.09575
	3299.2	74.2764	3299.2	0.09575
	3299.4	72.7995	3299.4	0.09575
	3299.6	73.9024	3299.6	0.09575
	3299.8	77.0508	3299.8	0.09575
	3300	77.7851	3300	0.09575
	3300.2	76.3633	3300.2	0.09575
	3300.4	77.2637	3300.4	0.09575
	3300.6	79.5455	3300.6	0.09575
	3300.8	79.0086	3300.8	0.09575
	3301	77.7345	3301	0.09575
	3301.2	77.1053	3301.2	0.09575
	3301.4	79.6269	3301.4	0.09575
	3301.6	80.2689	3301.6	0.09575
	3301.8	79.5477	3301.8	0.09575
	3302	82.2904	3302	0.09575
	3302.2	79.5236	3302.2	0.09575
	3302.4	81.677	3302.4	0.09575
	3302.6	82.6693	3302.6	0.09575
	3302.8	86.6464	3302.8	0.09575
	3303	86.6991	3303	0.09575
	3303.2	88.6496	3303.2	0.09575
	3303.4	88.9599	3303.4	0.09575
	3303.6	90.2656	3303.6	0.09575
	3303.8	90.0786	3303.8	0.09575
	3304	92.895	3304	0.09575
	3304.2	94.9744	3304.2	0.09575
	3304.4	100.684	3304.4	0.09575
	3304.6	100.055	3304.6	0.09575
	3304.8	100.863	3304.8	0.09575
	3305	105.356	3305	0.09575
	3305.2	105.224	3305.2	0.09575
	3305.4	108.962	3305.4	0.09575
	3305.6	110.581	3305.6	0.09575
	3305.8	113.139	3305.8	0.09575
	3306	113.874	3306	0.09575
	3306.2	112.213	3306.2	0.09575
	3306.4	114.366	3306.4	0.09575
	3306.6	113.497	3306.6	0.09575
	3306.8	115.005	3306.8	0.09575
	3307	116.661	3307	0.09575
	3307.2	118.372	3307.2	0.09575
	3307.4	116.545	3307.4	0.09575
	3307.6	118.495	3307.6	0.09575
	3307.8	118.492	3307.8	0.09575
	3308	118.729	3308	0.09575
	3308.2	119.187	3308.2	0.09575
	3308.4	119.055	3308.4	0.09575
	3308.6	121.356	3308.6	0.09575
	3308.8	121.04	3308.8	0.09575
	3309	122.659	3309	0.09575
	3309.2	119.708	3309.2	0.09575
	3309.4	117.936	3309.4	0.09575
	3309.6	123.111	3309.6	0.09575
	3309.8	124.675	3309.8	0.09575
	3310	125.612	3310	0.09575
	3310.2	125.13	3310.2	0.09575
	3310.4	123.764	3310.4	0.09575
	3310.6	124.24	3310.6	0.09575
	3310.8	126.448	3310.8	0.09575
	3311	124.64	3311	0.09575
	3311.2	127.346	3311.2	0.09575
	3311.4	126.956	3311.4	0.09575
	3311.6	127.322	3311.6	0.09575
	3311.8	123.929	3311.8	0.09575
	3312	129.38	3312	0.09575
	3312.2	126.374	3312.2	0.09575
	3312.4	126.666	3312.4	0.09575
	3312.6	128.008	3312.6	0.09575
	3312.8	126.329	3312.8	0.09575
	3313	125.055	3313	0.09575
	3313.2	121.09	3313.2	0.09575
	3313.4	124.588	3313.4	0.09575
	3313.6	123.978	3313.6	0.09575
	3313.8	127.752	3313.8	0.09575
	3314	123.051	3314	0.09575
	3314.2	127.102	3314.2	0.09575
	3314.4	125.238	3314.4	0.09575
	3314.6	125.272	3314.6	0.09575
	3314.8	124.569	3314.8	0.09575
	3315	125.488	3315	0.09575
	3315.2	128.36	3315.2	0.09575
	3315.4	128.044	3315.4	0.09575
	3315.6	130.289	3315.6	0.09575
	3315.8	129.918	3315.8	0.09575
	3316	131.555	3316	0.09575
	3316.2	132.787	3316.2	0.09575
	3316.4	137.243	3316.4	0.09575
	3316.6	137.904	3316.6	0.09575
	3316.8	138.749	3316.8	0.09575
	3317	142.634	3317	0.09575
	3317.2	141.894	3317.2	0.09575
	3317.4	142.112	3317.4	0.09575
	3317.6	144.634	3317.6	0.09575
	3317.8	145.977	3317.8	0.09575
	3318	146.95	3318	0.09575
	3318.2	145.952	3318.2	0.09575
	3318.4	147.571	3318.4	0.09575
	3318.6	145.21	3318.6	0.09575
	3318.8	146.018	3318.8	0.09575
	3319	147.342	3319	0.09575
	3319.2	148.132	3319.2	0.09575
	3319.4	149.732	3319.4	0.09575
	3319.6	151.093	3319.6	0.09575
	3319.8	152.011	3319.8	0.09575
	3320	150.258	3320	0.09575
	3320.2	152.872	3320.2	0.09575
	3320.4	150.805	3320.4	0.09575
	3320.6	157.418	3320.6	0.09575
	3320.8	155.609	3320.8	0.09575
	3321	153.598	3321	0.09575
	3321.2	153.006	3321.2	0.09575
	3321.4	154.403	3321.4	0.09575
	3321.6	153.866	3321.6	0.09575
	3321.8	157.751	3321.8	0.09575
	3322	155.98	3322	0.09575
	3322.2	158.907	3322.2	0.09575
	3322.4	159.383	3322.4	0.09575
	3322.6	157.206	3322.6	0.09575
	3322.8	157.572	3322.8	0.09575
	3323	158.564	3323	0.09575
	3323.2	158.432	3323.2	0.09575
	3323.4	158.282	3323.4	0.09575
	3323.6	157.782	3323.6	0.09575
	3323.8	155.974	3323.8	0.09575
	3324	156.229	3324	0.09575
	3324.2	154.236	3324.2	0.09575
	3324.4	156.628	3324.4	0.09575
	3324.6	155.189	3324.6	0.09575
	3324.8	153.767	3324.8	0.09575
	3325	154.133	3325	0.09575
	3325.2	153.485	3325.2	0.09575
	3325.4	154.459	3325.4	0.09575
	3325.6	150.881	3325.6	0.09575
	3325.8	150.308	3325.8	0.09575
	3326	152.148	3326	0.09575
	3326.2	152.9	3326.2	0.09575
	3326.4	151.128	3326.4	0.09575
	3326.6	147.514	3326.6	0.09575
	3326.8	149.004	3326.8	0.09575
	3327	147.675	3327	0.09575
	3327.2	147.414	3327.2	0.09575
	3327.4	150.581	3327.4	0.09575
	3327.6	151.407	3327.6	0.09575
	3327.8	152.104	3327.8	0.09575
	3328	151.659	3328	0.09575
	3328.2	151.602	3328.2	0.09575
	3328.4	151.709	3328.4	0.09575
	3328.6	154.673	3328.6	0.09575
	3328.8	154.136	3328.8	0.09575
	3329	157.045	3329	0.09575
	3329.2	154.352	3329.2	0.09575
	3329.4	154.552	3329.4	0.09575
	3329.6	153.075	3329.6	0.09575
	3329.8	154.049	3329.8	0.09575
	3330	153.585	3330	0.09575
	3330.2	154.946	3330.2	0.09575
	3330.4	151.977	3330.4	0.09575
	3330.6	152.545	3330.6	0.09575
	3330.8	152.616	3330.8	0.09575
	3331	151.858	3331	0.09575
	3331.2	153.311	3331.2	0.09575
	3331.4	153.29	3331.4	0.09575
	3331.6	153.25	3331.6	0.09575
	3331.8	150.723	3331.8	0.09575
	3332	148.583	3332	0.09575
	3332.2	146.111	3332.2	0.09575
	3332.4	146.624	3332.4	0.09575
	3332.6	144.484	3332.6	0.09575
	3332.8	145.292	3332.8	0.09575
	3333	141.217	3333	0.09575
	3333.2	140.146	3333.2	0.09575
	3333.4	137.066	3333.4	0.09575
	3333.6	132.806	3333.6	0.09575
	3333.8	132.361	3333.8	0.09575
	3334	125.78	3334	0.09575
	3334.2	121.208	3334.2	0.09575
	3334.4	118.902	3334.4	0.09575
	3334.6	113.187	3334.6	0.09575
	3334.8	112.245	3334.8	0.09575
	3335	107.101	3335	0.09575
	3335.2	104.39	3335.2	0.09575
	3335.4	101.07	3335.4	0.09575
	3335.6	97.6586	3335.6	0.09575
	3335.8	95.0761	3335.8	0.09575
	3336	96.6764	3336	0.09575
	3336.2	85.5811	3336.2	0.09575
	3336.4	83.5514	3336.4	0.09575
	3336.6	83.5487	3336.6	0.09575
	3336.8	78.7922	3336.8	0.09575
	3337	78.1998	3337	0.09575
	3337.2	79.4683	3337.2	0.09575
	3337.4	77.2361	3337.4	0.09575
	3337.6	75.9249	3337.6	0.09575
	3337.8	74.7983	3337.8	0.09575
	3338	72.6949	3338	0.09575
	3338.2	78.1647	3338.2	0.09575
	3338.4	77.8858	3338.4	0.09575
	3338.6	77.883	3338.6	0.09575
	3338.8	81.1048	3338.8	0.09575
	3339	80.715	3339	0.09575
	3339.2	83.2	3339.2	0.09575
	3339.4	83.6209	3339.4	0.09575
	3339.6	85.6451	3339.6	0.09575
	3339.8	83.8365	3339.8	0.09575
	3340	82.194	3340	0.09575
	3340.2	81.1962	3340.2	0.09575
	3340.4	80.9723	3340.4	0.09575
	3340.6	76.1787	3340.6	0.09575
	3340.8	76.5445	3340.8	0.09575
	3341	74.1094	3341	0.09575
	3341.2	70.3293	3341.2	0.09575
	3341.4	67.2678	3341.4	0.09575
	3341.6	62.8061	3341.6	0.09575
	3341.8	60.5921	3341.8	0.09575
	3342	59.6126	3342	0.09575
	3342.2	55.6852	3342.2	0.09575
	3342.4	53.3607	3342.4	0.09575
	3342.6	48.0513	3342.6	0.09575
	3342.8	45.8925	3342.8	0.09575
	3343	37.3218	3343	0.09575
	3343.2	34.3705	3343.2	0.09575
	3343.4	30.3694	3343.4	0.09575
	3343.6	27.916	3343.6	0.09575
	3343.8	24.8362	3343.8	0.09575
	3344	21.8115	3344	0.09575
	3344.2	16.8335	3344.2	0.09575
	3344.4	15.928	3344.4	0.09575
	3344.6	13.8615	3344.6	0.09575
	3344.8	9.63919	3344.8	0.09575
	3345	8.40172	3345	0.09575
	3345.2	5.63528	3345.2	0.09575
	3345.4	4.17668	3345.4	0.09575
	3345.6	1.94446	3345.6	0.09575
	3345.8	-2.57266	3345.8	0.09575
	3346	-5.96591	3346	0.09575
	3346.2	-4.69735	3346.2	0.09575
	3346.4	-2.30463	3346.4	0.09575
	3346.6	-2.86016	3346.6	0.09575
	3346.8	-1.95985	3346.8	0.09575
	3347	-4.37663	3347	0.09575
	3347.2	-2.11274	3347.2	0.09575
	3347.4	-2.81569	3347.4	0.09575
	3347.6	0.7929	3347.6	0.09575
	3347.8	-0.6654	3347.8	0.09575
	3348	-0.92611	3348	0.09575
	3348.2	-1.64734	3348.2	0.09575
	3348.4	1.02164	3348.4	0.09575
	3348.6	-3.97458	3348.6	0.09575
	3348.8	-1.545	3348.8	0.09575
	3349	-2.10053	3349	0.09575
	3349.2	-0.94254	3349.2	0.09575
	3349.4	-3.23019	3349.4	0.09575
	3349.6	-3.12236	3349.6	0.09575
	3349.8	-5.59428	3349.8	0.09575
	3350	-0.91664	3350	0.09575
	3350.2	-1.67473	3350.2	0.09575
	3350.4	-1.05096	3350.4	0.09575
	3350.6	-0.97999	3350.6	0.09575
	3350.8	-2.49372	3350.8	0.09575
	3351	-2.66244	3351	0.09575
	3351.2	-3.30997	3351.2	0.09575
	3351.4	-2.92589	3351.4	0.09575
	3351.6	-2.0073	3351.6	0.09575
	3351.8	-0.64646	3351.8	0.09575
	3352	-2.25217	3352	0.09575
	3352.2	-1.3153	3352.2	0.09575
	3352.4	-2.36821	3352.4	0.09575
	3352.6	-2.53694	3352.6	0.09575
	3352.8	-1.30494	3352.8	0.09575
	3353	-1.16027	3353	0.09575
	3353.2	-1.73438	3353.2	0.09575
	3353.4	-1.44229	3353.4	0.09575
	3353.6	-0.17374	3353.6	0.09575
	3353.8	-0.30532	3353.8	0.09575
	3354	-2.44555	3354	0.09575
	3354.2	-1.04786	3354.2	0.09575
	3354.4	0.82892	3354.4	0.09575
	3354.6	1.23157	3354.6	0.09575
	3354.8	0.08638	3354.8	0.09575
	3355	-0.56144	3355	0.09575
	3355.2	-3.19905	3355.2	0.09575
	3355.4	-1.85649	3355.4	0.09575
	3355.6	-1.26958	3355.6	0.09575
	3355.8	-2.19365	3355.8	0.09575
	3356	0.47533	3356	0.09575
	3356.2	-0.59615	3356.2	0.09575
	3356.4	-0.48833	3356.4	0.09575
	3356.6	-0.41736	3356.6	0.09575
	3356.8	0.3721	3356.8	0.09575
	3357	-0.66254	3357	0.09575
	3357.2	-2.26825	3357.2	0.09575
	3357.4	-0.72315	3357.4	0.09575
	3357.6	-0.94701	3357.6	0.09575
	3357.8	-2.53444	3357.8	0.09575
	3358	-2.4449	3358	0.09575
	3358.2	-0.32871	3358.2	0.09575
	3358.4	0.64501	3358.4	0.09575
	3358.6	0.82654	3358.6	0.09575
	3358.8	-0.79774	3358.8	0.09575
	3359	-0.61622	3359	0.09575
	3359.2	-1.09775	3359.2	0.09575
	3359.4	-2.39036	3359.4	0.09575
	3359.6	1.34737	3359.6	0.09575
	3359.8	-1.19825	3359.8	0.09575
	3360	1.93154	3360	0.09575
	3360.2	-1.13002	3360.2	0.09575
	3360.4	-0.00888	3360.4	0.09575
	3360.6	-0.14046	3360.6	0.09575
	3360.8	-2.81492	3360.8	0.09575
	3361	-0.21964	3361	0.09575
	3361.2	-0.01984	3361.2	0.09575
	3361.4	-1.60697	3361.4	0.09575
	3361.6	-0.30157	3361.6	0.09575
	3361.8	-1.889	3361.8	0.09575
	3362	0.66942	3362	0.09575
	3362.2	2.45422	3362.2	0.09575
	3362.4	-1.28899	3362.4	0.09575
	3362.6	-1.5497	3362.6	0.09575
	3362.8	1.43239	3362.8	0.09575
	3363	-3.36099	3363	0.09575
	3363.2	-0.98684	3363.2	0.09575
	3363.4	-2.57427	3363.4	0.09575
	3363.6	-2.02421	3363.6	0.09575
	3363.8	-1.87953	3363.8	0.09575
	3364	0.45777	3364	0.09575
	3364.2	-1.31363	3364.2	0.09575
	3364.4	-0.70844	3364.4	0.09575
	3364.6	-0.41635	3364.6	0.09575
	3364.8	-0.5665	3364.8	0.09575
	3365	-0.23756	3365	0.09575
	3365.2	-0.25888	3365.2	0.09575
	3365.4	2.70523	3365.4	0.09575
	3365.6	0.45443	3365.6	0.09575
	3365.8	-0.23024	3365.8	0.09575
	3366	2.19934	3366	0.09575
	3366.2	0.4645	3366.2	0.09575
	3366.4	-0.16475	3366.4	0.09575
	3366.6	-0.07521	3366.6	0.09575
	3366.8	0.89852	3366.8	0.09575
	3367	0.251	3367	0.09575
	3367.2	-2.05493	3367.2	0.09575
	3367.4	-0.67581	3367.4	0.09575
	3367.6	1.53265	3367.6	0.09575
	3367.8	-0.71815	3367.8	0.09575
	3368	0.45842	3368	0.09575
	3368.2	0.6031	3368.2	0.09575
	3368.4	0.2501	3368.4	0.09575
	3368.6	1.1687	3368.6	0.09575
	3368.8	-1.45033	3368.8	0.09575
	3369	-0.49518	3369	0.09575
	3369.2	0.36828	3369.2	0.09575
	3369.4	-0.24268	3369.4	0.09575
	3369.6	1.26557	3369.6	0.09575
	3369.8	-0.00847	3369.8	0.09575
	3370	-0.71142	3370	0.09575
	3370.2	1.18364	3370.2	0.09575
	3370.4	0.24129	3370.4	0.09575
	3370.6	1.98894	3370.6	0.09575
	3370.8	0.65948	3370.8	0.09575
	3371	1.48609	3371	0.09575
	3371.2	1.22538	3371.2	0.09575
	3371.4	3.45212	3371.4	0.09575
	3371.6	-0.9913	3371.6	0.09575
	3371.8	0.77492	3371.8	0.09575
	3372	1.91464	3372	0.09575
	3372.2	0.58518	3372.2	0.09575
	3372.4	0.04792	3372.4	0.09575
	3372.6	-1.41038	3372.6	0.09575
	3372.8	-0.23381	3372.8	0.09575
	3373	0.53737	3373	0.09575
	3373.2	-0.68153	3373.2	0.09575
	3373.4	2.33771	3373.4	0.09575
	3373.6	0.86083	3373.6	0.09575
	3373.8	1.18977	3373.8	0.09575
	3374	-0.2871	3374	0.09575
	3374.2	0.88947	3374.2	0.09575
	3374.4	-1.17706	3374.4	0.09575
	3374.6	-0.03734	3374.6	0.09575
	3374.8	1.30492	3374.8	0.09575
	3375	3.36597	3375	0.09575
	3375.2	0.69151	3375.2	0.09575
	3375.4	0.08054	3375.4	0.09575
	3375.6	1.1097	3375.6	0.09575
	3375.8	-0.05377	3375.8	0.09575
	3376	2.3021	3376	0.09575
	3376.2	-0.04097	3376.2	0.09575
	3376.4	-0.04371	3376.4	0.09575
	3376.6	0.41437	3376.6	0.09575
	3376.8	-0.03061	3376.8	0.09575
	3377	4.48104	3377	0.09575
	3377.2	0.97723	3377.2	0.09575
	3377.4	0.47712	3377.4	0.09575
	3377.6	1.57998	3377.6	0.09575
	3377.8	1.9272	3377.8	0.09575
	3378	0.08179	3378	0.09575
	3378.2	0.02392	3378.2	0.09575
	3378.4	-0.0711	3378.4	0.09575
	3378.6	2.24792	3378.6	0.09575
	3378.8	1.23187	3378.8	0.09575
	3379	1.89249	3379	0.09575
	3379.2	2.35027	3379.2	0.09575
	3379.4	0.43116	3379.4	0.09575
	3379.6	3.22927	3379.6	0.09575
	3379.8	0.86792	3379.8	0.09575
	3380	1.34427	3380	0.09575
	3380.2	0.29136	3380.2	0.09575
	3380.4	2.22328	3380.4	0.09575
	3380.6	-0.06437	3380.6	0.09575
	3380.8	0.8728	3380.8	0.09575
	3381	0.00386	3381	0.09575
	3381.2	0.13026	3381.2	0.09575
	3381.4	0.18265	3381.4	0.09575
	3381.6	0.5853	3381.6	0.09575
	3381.8	2.88604	3381.8	0.09575
	3382	0.96693	3382	0.09575
	3382.2	1.33272	3382.2	0.09575
	3382.4	0.6849	3382.4	0.09575
	3382.6	2.17487	3382.6	0.09575
	3382.8	1.26908	3382.8	0.09575
	3383	2.50107	3383	0.09575
	3383.2	0.56339	3383.2	0.09575
	3383.4	1.59254	3383.4	0.09575
	3383.6	-1.10049	3383.6	0.09575
	3383.8	0.37091	3383.8	0.09575
	3384	0.05506	3384	0.09575
	3384.2	-0.42677	3384.2	0.09575
	3384.4	2.29764	3384.4	0.09575
	3384.6	-0.45082	3384.6	0.09575
	3384.8	0.78117	3384.8	0.09575
	3385	2.12343	3385	0.09575
	3385.2	-0.21935	3385.2	0.09575
	3385.4	0.99408	3385.4	0.09575
	3385.6	0.58595	3385.6	0.09575
	3385.8	-0.17243	3385.8	0.09575
	3386	1.39125	3386	0.09575
	3386.2	1.03825	3386.2	0.09575
	3386.4	-0.58603	3386.4	0.09575
	3386.6	0.60911	3386.6	0.09575
	3386.8	1.71197	3386.8	0.09575
	3387	1.94863	3387	0.09575
	3387.2	2.49869	3387.2	0.09575
	3387.4	-1.31822	3387.4	0.09575
	3387.6	0.41115	3387.6	0.09575
	3387.8	2.60104	3387.8	0.09575
	3388	1.73239	3388	0.09575
	3388.2	0.5872	3388.2	0.09575
	3388.4	3.32989	3388.4	0.09575
	3388.6	2.38754	3388.6	0.09575
	3388.8	4.48544	3388.8	0.09575
	3389	-0.14254	3389	0.09575
	3389.2	0.79463	3389.2	0.09575
	3389.4	1.19728	3389.4	0.09575
	3389.6	-0.81412	3389.6	0.09575
	3389.8	2.81335	3389.8	0.09575
	3390	1.6313	3390	0.09575
	3390.2	-0.84061	3390.2	0.09575
	3390.4	1.44156	3390.4	0.09575
	3390.6	1.5308	3390.6	0.09575
	3390.8	1.45436	3390.8	0.09575
	3391	0.60399	3391	0.09575
	3391.2	1.89112	3391.2	0.09575
	3391.4	2.57032	3391.4	0.09575
	3391.6	1.33284	3391.6	0.09575
	3391.8	1.0907	3391.8	0.09575
	3392	0.97741	3392	0.09575
	3392.2	1.32463	3392.2	0.09575
	3392.4	3.07257	3392.4	0.09575
	3392.6	2.01936	3392.6	0.09575
	3392.8	1.18757	3392.8	0.09575
	3393	0.33721	3393	0.09575
	3393.2	1.4952	3393.2	0.09575
	3393.4	-0.25793	3393.4	0.09575
	3393.6	3.57208	3393.6	0.09575
	3393.8	3.44021	3393.8	0.09575
	3394	1.63166	3394	0.09575
	3394.2	3.85869	3394.2	0.09575
	3394.4	1.77359	3394.4	0.09575
	3394.6	2.69219	3394.6	0.09575
	3394.8	3.26082	3394.8	0.09575
	3395	3.03697	3395	0.09575
	3395.2	2.70255	3395.2	0.09575
	3395.4	0.58059	3395.4	0.09575
	3395.6	1.3335	3395.6	0.09575
	3395.8	1.31218	3395.8	0.09575
	3396	0.03815	3396	0.09575
	3396.2	0.10912	3396.2	0.09575
	3396.4	1.78306	3396.4	0.09575
	3396.6	2.3517	3396.6	0.09575
	3396.8	1.63017	3396.8	0.09575
	3397	0.98265	3397	0.09575
	3397.2	0.15056	3397.2	0.09575
	3397.4	1.82479	3397.4	0.09575
	3397.6	1.06642	3397.6	0.09575
	3397.8	1.56134	3397.8	0.09575
	3398	3.40127	3398	0.09575
	3398.2	3.47224	3398.2	0.09575
	3398.4	2.47446	3398.4	0.09575
	3398.6	3.5956	3398.6	0.09575
	3398.8	2.81894	3398.8	0.09575
	3399	2.2634	3399	0.09575
	3399.2	0.03119	3399.2	0.09575
	3399.4	2.44219	3399.4	0.09575
	3399.6	3.52678	3399.6	0.09575
	3399.8	2.43672	3399.8	0.09575
	3400	1.91803	3400	0.09575
	3400.2	4.25563	3400.2	0.25575
	3400.4	3.36841	3400.4	0.28075
	3400.6	1.87296	3400.6	0.32576
	3400.8	3.95258	3400.8	0.40327
	3401	0.7436	3401	0.36826
	3401.2	2.85979	3401.2	0.35577
	3401.4	2.24911	3401.4	0.40827
	3401.6	5.19435	3401.6	0.41327
	3401.8	1.8751	3401.8	0.36577
	3402	8.11886	3402	0.41578
	3402.2	8.57664	3402.2	0.45078
	3402.4	14.065	3402.4	0.38827
	3402.6	14.2649	3402.6	0.41827
	3402.8	17.8923	3402.8	0.41578
	3403	26.089	3403	0.38827
	3403.2	50.6117	3403.2	0.42078
	3403.4	43.5149	3403.4	0.46828
	3403.6	38.2607	3403.6	0.40827
	3403.8	27.6627	3403.8	0.43078
	3404	24.1961	3404	0.45578
	3404.2	7.25909	3404.2	0.42327
	3404.4	7.20122	3404.4	0.45828
	3404.6	11.4549	3404.6	0.47828
	3404.8	8.6513	3404.8	0.46078
	3405	15.6321	3405	0.39577
	3405.2	11.5941	3405.2	0.42828
	3405.4	14.2631	3405.4	0.43328
	3405.6	11.9017	3405.6	0.45078
	3405.8	11.6596	3405.8	0.40578
	3406	11.4726	3406	0.38077
	3406.2	11.5435	3406.2	0.43078
	3406.4	10.3247	3406.4	0.37577
	3406.6	7.96329	3406.6	0.44078
	3406.8	4.51491	3406.8	0.40078
	3407	0.698	3407	0.41327
	3407.2	-1.35024	3407.2	0.40078
	3407.4	-3.01109	3407.4	0.42078
	3407.6	-3.62206	3407.6	0.42327
	3407.8	-5.17263	3407.8	0.39577
	3408	-4.67771	3408	0.42828
	3408.2	-3.63027	3408.2	0.34577
	3408.4	-0.77702	3408.4	0.41327
	3408.6	1.32088	3408.6	0.44078
	3408.8	-0.04543	3408.8	0.43828
	3409	0.35721	3409	0.44578
	3409.2	1.42322	3409.2	0.40578
	3409.4	5.36379	3409.4	0.47578
	3409.6	3.99748	3409.6	0.43078
	3409.8	4.40013	3409.8	0.43078
	3410	4.39739	3410	0.42078
	3410.2	8.09826	3410.2	0.46328
	3410.4	5.92118	3410.4	0.42327
	3410.6	4.09435	3410.6	0.43328
	3410.8	3.94419	3410.8	0.47328
	3411	3.37038	3411	0.45828
	3411.2	3.01738	3411.2	0.44828
	3411.4	2.27758	3411.4	0.43328
	3411.6	0.65329	3411.6	0.46328
	3411.8	-0.84186	3411.8	0.42327
	3412	-2.63184	3412	0.45078
	3412.2	-2.96626	3412.2	0.46578
	3412.4	-2.4899	3412.4	0.45578
	3412.6	-4.79612	3412.6	0.48329
	3412.8	-3.69326	3412.8	0.49829
	3413	-1.68764	3413	0.46078
	3413.2	-1.72723	3413.2	0.45328
	3413.4	-2.22734	3413.4	0.41827
	3413.6	-3.11456	3413.6	0.41578
	3413.8	-1.25635	3413.8	0.39077
	3414	-0.72457	3414	0.47578
	3414.2	1.39161	3414.2	0.44328
	3414.4	-0.19582	3414.4	0.46078
	3414.6	-0.65908	3414.6	0.43078
	3414.8	-0.18273	3414.8	0.41078
	3415	0.68044	3415	0.44078
	3415.2	1.48847	3415.2	0.46078
	3415.4	2.24138	3415.4	0.49578
	3415.6	0.50653	3415.6	0.45828
	3415.8	0.0247	3415.8	0.47828
	3416	4.48092	3416	0.49329
	3416.2	2.39611	3416.2	0.47328
	3416.4	0.38502	3416.4	0.49329
	3416.6	2.22494	3416.6	0.50329
	3416.8	3.84375	3416.8	0.51329
	3417	4.59636	3417	0.46578
	3417.2	2.36414	3417.2	0.52829
	3417.4	4.66459	3417.4	0.47328
	3417.6	2.26638	3417.6	0.51078
	3417.8	4.27201	3417.8	0.49078
	3418	3.93788	3418	0.51329
	3418.2	3.89829	3418.2	0.50329
	3418.4	4.4112	3418.4	0.51329
	3418.6	6.89621	3418.6	0.46828
	3418.8	6.76434	3418.8	0.47078
	3419	5.85884	3419	0.44828
	3419.2	8.65696	3419.2	0.43578
	3419.4	6.90354	3419.4	0.46578
	3419.6	6.49541	3419.6	0.42578
	3419.8	4.72371	3419.8	0.44578
	3420	7.00588	3420	0.41827
	3420.2	5.67642	3420.2	0.48578
	3420.4	5.1026	3420.4	0.49078
	3420.6	5.04444	3420.6	0.46328
	3420.8	7.38203	3420.8	0.48578
	3421	7.91352	3421	0.46328
	3421.2	5.62587	3421.2	0.42078
	3421.4	6.21279	3421.4	0.45828
	3421.6	5.67582	3421.6	0.46078
	3421.8	6.72326	3421.8	0.48078
	3422	6.92336	3422	0.45078
	3422.2	11.8955	3422.2	0.42327
	3422.4	8.31831	3422.4	0.43828
	3422.6	6.84144	3422.6	0.43828
	3422.8	9.8421	3422.8	0.50829
	3423	9.21285	3423	0.48078
	3423.2	11.6424	3423.2	0.47828
	3423.4	10.8289	3423.4	0.45078
	3423.6	11.3053	3423.6	0.48078
	3423.8	11.6157	3423.8	0.48829
	3424	12.2763	3424	0.50829
	3424.2	13.416	3424.2	0.52079
	3424.4	15.0348	3424.4	0.48578
	3424.6	11.9549	3424.6	0.49329
	3424.8	17.0562	3424.8	0.48329
	3425	16.3533	3425	0.47578
	3425.2	14.637	3425.2	0.44328
	3425.4	18.3747	3425.4	0.52079
	3425.6	15.774	3425.6	0.45828
	3425.8	16.1398	3425.8	0.46078
	3426	15.2526	3426	0.40827
	3426.2	17.7373	3426.2	0.37827
	3426.4	16.113	3426.4	0.47078
	3426.6	16.4605	3426.6	0.46328
	3426.8	17.0657	3426.8	0.43578
	3427	15.8468	3427	0.46078
	3427.2	16.0101	3427.2	0.38827
	3427.4	14.9017	3427.4	0.43828
	3427.6	14.0328	3427.6	0.43578
	3427.8	13.7352	3427.8	0.45078
	3428	12.2769	3428	0.40327
	3428.2	12.9007	3428.2	0.46078
	3428.4	10.042	3428.4	0.45328
	3428.6	10.2418	3428.6	0.49329
	3428.8	9.50196	3428.8	0.43828
	3429	10.5497	3429	0.47578
	3429.2	6.05085	3429.2	0.49329
	3429.4	5.62415	3429.4	0.46078
	3429.6	6.94813	3429.6	0.51329
	3429.8	9.35943	3429.8	0.46078
	3430	7.09007	3430	0.48078
	3430.2	7.25331	3430.2	0.49329
	3430.4	7.5454	3430.4	0.45578
	3430.6	5.16548	3430.6	0.48829
	3430.8	5.08903	3430.8	0.43328
	3431	6.35788	3431	0.49078
	3431.2	7.0185	3431.2	0.46078
	3431.4	4.27004	3431.4	0.46078
	3431.6	4.24902	3431.6	0.44328
	3431.8	7.83934	3431.8	0.47328
	3432	5.31229	3432	0.45328
	3432.2	3.81714	3432.2	0.51329
	3432.4	2.74565	3432.4	0.47328
	3432.6	6.16998	3432.6	0.44328
	3432.8	7.03344	3432.8	0.44578
	3433	5.37231	3433	0.46828
	3433.2	5.86694	3433.2	0.47078
	3433.4	6.76725	3433.4	0.45078
	3433.6	4.94013	3433.6	0.45328
	3433.8	6.59579	3433.8	0.44078
	3434	5.764	3434	0.41327
	3434.2	7.06941	3434.2	0.40827
	3434.4	4.37637	3434.4	0.44578
	3434.6	6.95337	3434.6	0.43328
	3434.8	4.38947	3434.8	0.45078
	3435	2.26781	3435	0.47578
	3435.2	3.13098	3435.2	0.46828
	3435.4	4.43639	3435.4	0.52329
	3435.6	3.71515	3435.6	0.47328
	3435.8	5.03914	3435.8	0.42828
	3436	2.67778	3436	0.44078
	3436.2	4.11233	3436.2	0.47078
	3436.4	2.28549	3436.4	0.52829
	3436.6	3.88573	3436.6	0.46328
	3436.8	1.83778	3436.8	0.51078
	3437	3.14318	3437	0.51579
	3437.2	2.20083	3437.2	0.46828
	3437.4	3.35883	3437.4	0.52079
	3437.6	0.05786	3437.6	0.51329
	3437.8	1.52926	3437.8	0.46578
	3438	2.57669	3438	0.53079
	3438.2	2.77679	3438.2	0.46328
	3438.4	2.58979	3438.4	0.49578
	3438.6	0.22843	3438.6	0.5883
	3438.8	2.03151	3438.8	0.49578
	3439	3.41062	3439	0.33826
	3439.2	3.13163	3439.2	0.31076
	3439.4	2.72351	3439.4	0.29076
	3439.6	1.65202	3439.6	0.28576
	3439.8	4.46842	3439.8	0.33826
	3440	3.04697	3440	0.39577
	3440.2	3.20992	3440.2	0.28326
	3440.4	1.60421	3440.4	0.14574
	3440.6	0.10877	3440.6	0.18824
	3440.8	1.17477	3440.8	0.08823
	3441	0.12186	3441	0.00072
	3441.2	-0.06514	3441.2	-0.0643
	3441.4	0.54005	3441.4	0.03822
	3441.6	0.61102	3441.6	0.18324
	3441.8	1.25336	3441.8	0.32576
	3442	0.29244	3442	0.40327
	3442.2	-0.00513	3442.2	0.46828
	3442.4	-0.83722	3442.4	0.46698
	3442.6	0.83702	3442.6	0.19694
	3442.8	-0.75041	3442.8	0.17943
	3443	0.0022	3443	0.27945
	3443.2	-1.143	3443.2	0.21194
	3443.4	1.28659	3443.4	0.23694
	3443.6	1.15501	3443.6	0.03191
	3443.8	1.92619	3443.8	0.23444
	3444	-0.12206	3444	0.40946
	3444.2	-0.14308	3444.2	0.49198
	3444.4	3.20784	3444.4	0.14693
	3444.6	9.58043	3444.6	0.32195
	3444.8	0.71461	3444.8	0.39946
	3445	2.6651	3445	0.51698
	3445.2	4.06279	3445.2	0.33946
	3445.4	2.84389	3445.4	0.29695
	3445.6	2.98857	3445.6	0.28194
	3445.8	0.60893	3445.8	0.30195
	3446	1.21413	3446	0.31695
	3446.2	1.94846	3446.2	0.38446
	3446.4	1.96429	3446.4	0.21444
	3446.6	2.01669	3446.6	0.31195
	3446.8	1.66399	3446.8	0.22444
	3447	-0.034	3447	0.37446
	3447.2	0.4792	3447.2	0.33195
	3447.4	0.67901	3447.4	0.26694
	3447.6	1.72674	3447.6	0.13693
	3447.8	1.94512	3447.8	0.07192
	3448	1.31588	3448	0.26945
	3448.2	2.86098	3448.2	0.11692
	3448.4	0.16794	3448.4	0.28445
	3448.6	1.56563	3448.6	0.39696
	3448.8	-0.39033	3448.8	0.35446
	3449	3.9002	3449	0.34696
	3449.2	-2.47817	3449.2	0.27445
	3449.4	-1.74384	3449.4	0.20444
[truncated: 22,753 more rows]

## Sheet: Figure 1C
Panel C	X open circles	Y open circles	SEM	Raw Data	X open circles	Y open circles	Model simulation	X continuous line	Y continuous line
	[OM] (uM)	T0 (kPa)	T0 (kPa)		[OM] (uM)	T0 (kPa)		[OM] (uM)	T0 (kPa)
	0	145.726	5.07299		0	122.522		0	145.726
	0.25	138.064	3.51843		0	123.197		0.1	125.994
	0.5	106.596	1.46621		0	125.28		0.2	113.072
	1	63.788	3.43745		0	117.293		0.5	91.4232
	2	54.8018	2.62314		0	143.201		1	74.8099
	10	34.854	4.73153		0	137.828		2	59.5991
					0	137.71		2.3	56.6695
					0	135.761		2.5	54.9465
					0	149.52		5	41.0224
					0	138.713		9	29.9698
					0	131.214		9.3	29.3888
					0	132.631		10	28.1222
					0	131.804		20	17.4926
					0	156.36
					0	143.81
					0	156.4
					0	146.55
					0	154.6
					0	133.28
					0	159.73
					0	155.51
					0	150.5
					0	148.23
					0	158.427
					0	153.333
					0	154.225
					0	143.909
					0	155.18
					0	111.244
					0	140.598
					0	185.519
					0	179.608
					0	184.337
					0	181.297
					0	174.119
					0	163.817
					0	165.928
					0	167.955
					0	162.382
					0	139.164
					0	141.032
					0	138.473
					0	144.005
					0	140.132
					0	136.744
					0	145.112
					0	146.357
					0	150.027
					0	153.594
					0	149.193
					0	147.068
					0	139.935
					0	140.314
					0.25	146.06
					0.25	140.41
					0.25	133.96
					0.25	130.68
					0.25	121.62
					0.25	157.78
					0.25	146.54
					0.25	147.71
					0.25	128.47
					0.25	132.7
					0.25	144.92
					0.25	132.96
					0.5	114.974
					0.5	109.128
					0.5	96.4321
					0.5	96.373
					0.5	132.44
					0.5	114.93
					0.5	114.93
					0.5	95.59
					0.5	91.33
					0.5	88.48
					0.5	125.68
					0.5	116.65
					0.5	109.3
					0.5	100.47
					0.5	111.32
					0.5	104.04
					0.5	97.48
					1	56.3458
					1	54.6094
					1	53.3939
					1	48.7057
					1	75.2914
					1	72.3979
					1	77.004
					1	65.1935
					1	78.44
					1	72.85
					1	64.94
					1	60.017
					1	65.37
					1	58.19
					1	63.79
					1	57.1
					1	88.51
					1	71.22
					1	66.15
					1	64.47
					1	63.82
					1	62.45
					1	53.4013
					1	56.585
					1	47.2248
					1	58.3679
					1	52.1278
					1	49.9629
					1	51.2363
					1	49.1529
					1	50.0952
					1	49.9695
					1	57.3819
					1	47.5197
					1	54.0526
					1	46.7659
					1	72.3225
					1	69.2102
					1	75.5039
					1	74.674
					1	80.2157
					1	77.1046
					1	67.2399
					1	66.7846
					2	64.4849
					2	57.3987
					2	57.9301
					2	52.66
					2	52.66
					2	50.59
					2	49.32
					2	55.63
					2	50.82
					2	51.21
					2	54.98
					10	44.5843
					10	42.4585
					10	45.7654
					10	24.08
					10	29.25
					10	36.61
					10	33.93
					10	33.27
					10	23.2
					10	30.61
					10	30.22

## Sheet: Figure 1D
Panel D	X open circles	Y open circles	SEM	Raw Data	X open circles	Y open circles	Model simulation	X continuous line	Y continuous line
	[OM] (uM)	rTD (s-1)	rTD (s-1)		[OM] (uM)	rTD (s-1)		[OM] (uM)	rTD (s-1)
	0	3.68874	0.17043		0	3.64551		0	3.40716
	0.25	2.94645	0.17454		0	3.76011		0.1	3.16957
	0.5	2.34669	0.11367		0	3.60711		0.2	2.93083
	1	1.94702	0.06783		0	3.78989		0.5	2.46609
	2	1.62985	0.17275		0	3.91788		1	2.08855
	10	1.45212	0.21227		0	3.87762		2	1.79888
					0	3.1742		2.3	1.75523
					0	2.92304		2.5	1.724
					0	4.50329		5	1.59847
					0.25	3.58693		9	1.54282
					0.25	2.70387		9.3	1.53305
					0.25	3.24002		10	1.52253
					0.25	3.92326		20	1.48104
					0.25	3.26776
					0.25	2.6441
					0.25	2.73097
					0.25	2.78149
					0.25	2.05833
					0.25	2.52774
					0.5	2.86582
					0.5	2.78249
					0.5	2.74831
					0.5	2.2201
					0.5	2.32807
					0.5	1.87262
					0.5	1.70637
					0.5	2.04169
					0.5	2.72859
					0.5	2.80591
					0.5	1.87326
					0.5	2.0978
					0.5	2.43588
					1	1.91545
					1	1.87262
					1	1.79144
					1	2.00598
					1	2.26352
					1	2.01808
					1	1.79947
					1	1.91157
					1	2.4182
					1	2.12766
					1	1.5579
					1	1.80287
					1	2.18756
					1	1.58599
					2	2.40575
					2	1.78364
					2	2.18565
					2	1.65981
					2	0.917431
					2	1.30061
					2	1.33188
					2	1.45402
					10	1.49054
					10	1.27647
					10	0.819672
					10	2.39762
					10	1.43474
					10	1.29368

## Sheet: Figure 2A
Pannel A	X lower trace	Y lower trace	X upper trace	Y upper trace
	time (ms)	force (kPa)	time (ms)	hs length change (nm)
	6399.7	146.499	6399.7	-0.55026
	6399.71	147.366	6399.71	-0.55526
	6399.72	147.323	6399.72	-0.58026
	6399.73	147.366	6399.73	-0.57276
	6399.74	146.932	6399.74	-0.58276
	6399.75	145.196	6399.75	-0.55775
	6399.76	146.216	6399.76	-0.55775
	6399.77	145.978	6399.77	-0.56526
	6399.78	146.043	6399.78	-0.57026
	6399.79	146.108	6399.79	-0.55026
	6399.8	147.106	6399.8	-0.56775
	6399.81	146.39	6399.81	-0.58526
	6399.82	147.063	6399.82	-0.55275
	6399.83	145.391	6399.83	-0.57776
	6399.84	147.236	6399.84	-0.55775
	6399.85	147.149	6399.85	-0.57026
	6399.86	145.261	6399.86	-0.57026
	6399.87	147.584	6399.87	-0.56526
	6399.88	146.065	6399.88	-0.58026
	6399.89	147.236	6399.89	-0.56775
	6399.9	146.282	6399.9	-0.59026
	6399.91	145.717	6399.91	-0.58026
	6399.92	146.954	6399.92	-0.57526
	6399.93	147.692	6399.93	-0.58776
	6399.94	146.282	6399.94	-0.58026
	6399.95	146.672	6399.95	-0.59276
	6399.96	145.847	6399.96	-0.59026
	6399.97	145.891	6399.97	-0.59776
	6399.98	146.672	6399.98	-0.58526
	6399.99	145.544	6399.99	-0.58526
	6400	149.146	6400	-0.58026
	6400.01	146.282	6400.01	-0.56775
	6400.02	146.368	6400.02	-0.55026
	6400.03	146.086	6400.03	-0.55775
	6400.04	147.931	6400.04	-0.55775
	6400.05	144.306	6400.05	-0.60026
	6400.06	146.932	6400.06	-0.66277
	6400.07	146.542	6400.07	-0.73778
	6400.08	140.703	6400.08	-0.8728
	6400.09	138.859	6400.09	-0.77529
	6400.1	130.307	6400.1	-1.04032
	6400.11	127.442	6400.11	-0.96281
	6400.12	119.628	6400.12	-1.23535
	6400.13	114.962	6400.13	-1.56039
	6400.14	107.821	6400.14	-1.78042
	6400.15	102.938	6400.15	-1.83294
	6400.16	100.116	6400.16	-1.76042
	6400.17	99.2262	6400.17	-1.64541
	6400.18	95.8187	6400.18	-1.74042
	6400.19	99.0744	6400.19	-1.84543
	6400.2	96.4264	6400.2	-1.87544
	6400.21	96.1444	6400.21	-1.87794
	6400.22	97.1644	6400.22	-1.89294
	6400.23	99.9641	6400.23	-1.88544
	6400.24	100.181	6400.24	-1.90544
	6400.25	100.42	6400.25	-1.90544
	6400.26	101.375	6400.26	-1.89794
	6400.27	101.223	6400.27	-1.88544
	6400.28	102.786	6400.28	-1.87294
	6400.29	103.849	6400.29	-1.87294
	6400.3	103.307	6400.3	-1.85294
	6400.31	102.981	6400.31	-1.84043
	6400.32	102.612	6400.32	-1.86044
	6400.33	104.045	6400.33	-1.87044
	6400.34	107.04	6400.34	-1.88294
	6400.35	103.589	6400.35	-1.88544
	6400.36	103.437	6400.36	-1.89794
	6400.37	105.651	6400.37	-1.91545
	6400.38	102.808	6400.38	-1.92545
	6400.39	104.783	6400.39	-1.90794
	6400.4	106.193	6400.4	-1.92545
	6400.41	103.546	6400.41	-1.90794
	6400.42	105.455	6400.42	-1.92045
	6400.43	104.652	6400.43	-1.90544
	6400.44	109.666	6400.44	-1.92045
	6400.45	107.517	6400.45	-1.90794
	6400.46	104.457	6400.46	-1.90044
	6400.47	108.841	6400.47	-1.90294
	6400.48	108.103	6400.48	-1.90294
	6400.49	105.434	6400.49	-1.89044
	6400.5	110.99	6400.5	-1.90294
	6400.51	106.606	6400.51	-1.87294
	6400.52	108.689	6400.52	-1.89794
	6400.53	109.97	6400.53	-1.87794
	6400.54	109.08	6400.54	-1.87794
	6400.55	109.319	6400.55	-1.89794
	6400.56	110.86	6400.56	-1.86794
	6400.57	107.452	6400.57	-1.88794
	6400.58	110.274	6400.58	-1.89294
	6400.59	109.644	6400.59	-1.90294
	6400.6	109.297	6400.6	-1.88794
	6400.61	110.469	6400.61	-1.88044
	6400.62	109.471	6400.62	-1.91045
	6400.63	109.688	6400.63	-1.92294
	6400.64	109.97	6400.64	-1.92794
	6400.65	108.407	6400.65	-1.91294
	6400.66	110.73	6400.66	-1.92045
	6400.67	107.648	6400.67	-1.92045
	6400.68	107.235	6400.68	-1.92045
	6400.69	110.317	6400.69	-1.91294
	6400.7	109.341	6400.7	-1.92545
	6400.71	109.037	6400.71	-1.90544
	6400.72	108.559	6400.72	-1.91045
	6400.73	108.407	6400.73	-1.87294
	6400.74	109.666	6400.74	-1.89544
	6400.75	111.164	6400.75	-1.91045
	6400.76	109.883	6400.76	-1.88294
	6400.77	108.754	6400.77	-1.89544
	6400.78	109.21	6400.78	-1.88544
	6400.79	109.796	6400.79	-1.86794
	6400.8	108.668	6400.8	-1.84794
	6400.81	112.792	6400.81	-1.85044
	6400.82	111.294	6400.82	-1.82294
	6400.83	112.162	6400.83	-1.81293
	6400.84	109.753	6400.84	-1.77293
	6400.85	111.316	6400.85	-1.79293
	6400.86	112.64	6400.86	-1.79793
	6400.87	112.14	6400.87	-1.78293
	6400.88	110.534	6400.88	-1.80043
	6400.89	109.992	6400.89	-1.81043
	6400.9	111.207	6400.9	-1.81043
	6400.91	110.035	6400.91	-1.80293
	6400.92	111.337	6400.92	-1.81293
	6400.93	115.027	6400.93	-1.82794
	6400.94	111.381	6400.94	-1.83794
	6400.95	108.993	6400.95	-1.86044
	6400.96	112.792	6400.96	-1.85294
	6400.97	111.229	6400.97	-1.88794
	6400.98	110.6	6400.98	-1.89544
	6400.99	112.054	6400.99	-1.89044
	6401	109.775	6401	-1.92294
	6401.01	111.164	6401.01	-1.92294
	6401.02	111.489	6401.02	-1.95045
	6401.03	111.88	6401.03	-1.90544
	6401.04	111.424	6401.04	-1.92794
	6401.05	111.88	6401.05	-1.93045
	6401.06	112.162	6401.06	-1.91294
	6401.07	111.468	6401.07	-1.91545
	6401.08	110.925	6401.08	-1.91545
	6401.09	111.207	6401.09	-1.89794
	6401.1	111.381	6401.1	-1.86794
	6401.11	113.182	6401.11	-1.87544
	6401.12	112.683	6401.12	-1.89044
	6401.13	111.619	6401.13	-1.86044
	6401.14	111.815	6401.14	-1.86294
	6401.15	110.773	6401.15	-1.85544
	6401.16	112.466	6401.16	-1.86044
	6401.17	112.466	6401.17	-1.85544
	6401.18	113.616	6401.18	-1.85044
	6401.19	112.661	6401.19	-1.82043
	6401.2	113.811	6401.2	-1.77293
	6401.21	110.968	6401.21	-1.79793
	6401.22	114.354	6401.22	-1.79293
	6401.23	111.641	6401.23	-1.82294
	6401.24	112.878	6401.24	-1.79543
	6401.25	111.381	6401.25	-1.84543
	6401.26	111.034	6401.26	-1.86544
	6401.27	111.402	6401.27	-1.86544
	6401.28	112.401	6401.28	-1.89294
	6401.29	111.815	6401.29	-1.88544
	6401.3	112.987	6401.3	-1.92045
	6401.31	112.292	6401.31	-1.91794
	6401.32	112.531	6401.32	-1.93045
	6401.33	111.185	6401.33	-1.93045
	6401.34	112.423	6401.34	-1.93545
	6401.35	113.139	6401.35	-1.95295
	6401.36	110.686	6401.36	-1.95045
	6401.37	113.334	6401.37	-1.96045
	6401.38	112.054	6401.38	-1.93545
	6401.39	111.706	6401.39	-1.97295
	6401.4	112.683	6401.4	-1.93795
	6401.41	113.877	6401.41	-1.95045
	6401.42	112.032	6401.42	-1.94545
	6401.43	113.465	6401.43	-1.94295
	6401.44	111.381	6401.44	-1.91294
	6401.45	114.398	6401.45	-1.91794
	6401.46	113.139	6401.46	-1.91794
	6401.47	112.618	6401.47	-1.89544
	6401.48	113.855	6401.48	-1.87544
	6401.49	112.357	6401.49	-1.85794
	6401.5	116.177	6401.5	-1.85044
	6401.51	111.728	6401.51	-1.83794
	6401.52	112.705	6401.52	-1.81293
	6401.53	116.199	6401.53	-1.78293
	6401.54	113.985	6401.54	-1.81293
	6401.55	114.267	6401.55	-1.80543
	6401.56	115.396	6401.56	-1.82543
	6401.57	114.354	6401.57	-1.84794
	6401.58	114.267	6401.58	-1.83294
	6401.59	112.987	6401.59	-1.84543
	6401.6	114.007	6401.6	-1.86044
	6401.61	116.264	6401.61	-1.87044
	6401.62	112.379	6401.62	-1.85794
	6401.63	113.725	6401.63	-1.88294
	6401.64	114.636	6401.64	-1.90044
	6401.65	113.334	6401.65	-1.91045
	6401.66	115.418	6401.66	-1.91294
	6401.67	114.224	6401.67	-1.92294
	6401.68	113.248	6401.68	-1.94545
	6401.69	113.985	6401.69	-1.94295
	6401.7	113.356	6401.7	-1.95045
	6401.71	113.204	6401.71	-1.95545
	6401.72	112.661	6401.72	-1.96295
	6401.73	113.204	6401.73	-1.97295
	6401.74	114.484	6401.74	-1.94545
	6401.75	113.985	6401.75	-1.95295
	6401.76	113.421	6401.76	-1.95295
	6401.77	114.636	6401.77	-1.94295
	6401.78	112.857	6401.78	-1.94795
	6401.79	115.418	6401.79	-1.93545
	6401.8	113.421	6401.8	-1.91794
	6401.81	114.615	6401.81	-1.90044
	6401.82	115.287	6401.82	-1.89044
	6401.83	115.874	6401.83	-1.88544
	6401.84	112.77	6401.84	-1.88294
	6401.85	113.551	6401.85	-1.89044
	6401.86	114.007	6401.86	-1.88044
	6401.87	115.179	6401.87	-1.87044
	6401.88	117.393	6401.88	-1.84794
	6401.89	112.683	6401.89	-1.86544
	6401.9	115.461	6401.9	-1.86294
	6401.91	115.005	6401.91	-1.87044
	6401.92	113.898	6401.92	-1.87794
	6401.93	114.094	6401.93	-1.86794
	6401.94	114.919	6401.94	-1.88044
	6401.95	115.483	6401.95	-1.88544
	6401.96	112.987	6401.96	-1.90044
	6401.97	114.267	6401.97	-1.91294
	6401.98	115.331	6401.98	-1.93795
	6401.99	112.727	6401.99	-1.93795
	6402	115.374	6402	-1.94045
	6402.01	113.811	6402.01	-1.95795
	6402.02	113.508	6402.02	-1.97546
	6402.03	114.115	6402.03	-1.95795
	6402.04	113.985	6402.04	-1.93045
	6402.05	114.202	6402.05	-1.94295
	6402.06	115.83	6402.06	-1.96045
	6402.07	112.119	6402.07	-1.96295
	6402.08	114.636	6402.08	-1.94295
	6402.09	113.79	6402.09	-1.96795
	6402.1	114.788	6402.1	-1.96295
	6402.11	114.311	6402.11	-1.96295
	6402.12	114.897	6402.12	-1.95795
	6402.13	113.226	6402.13	-1.96546
	6402.14	114.593	6402.14	-1.93545
	6402.15	115.418	6402.15	-1.92045
	6402.16	115.157	6402.16	-1.92794
	6402.17	113.703	6402.17	-1.90294
	6402.18	113.66	6402.18	-1.89044
	6402.19	114.137	6402.19	-1.87794
	6402.2	115.722	6402.2	-1.91794
	6402.21	114.311	6402.21	-1.88794
	6402.22	116.438	6402.22	-1.88794
	6402.23	114.94	6402.23	-1.89544
	6402.24	115.222	6402.24	-1.88794
	6402.25	113.465	6402.25	-1.88294
	6402.26	116.959	6402.26	-1.88794
	6402.27	114.897	6402.27	-1.89044
	6402.28	115.114	6402.28	-1.90544
	6402.29	112.77	6402.29	-1.89044
	6402.3	117.024	6402.3	-1.89294
	6402.31	113.465	6402.31	-1.89544
	6402.32	115.765	6402.32	-1.91294
	6402.33	112.336	6402.33	-1.92294
	6402.34	117.067	6402.34	-1.94795
	6402.35	114.267	6402.35	-1.94295
	6402.36	115.07	6402.36	-1.93294
	6402.37	113.855	6402.37	-1.95045
	6402.38	115.222	6402.38	-1.93294
	6402.39	116.785	6402.39	-1.94545
	6402.4	112.9	6402.4	-1.93545
	6402.41	114.853	6402.41	-1.92794
	6402.42	116.959	6402.42	-1.92545
	6402.43	113.725	6402.43	-1.93545
	6402.44	113.161	6402.44	-1.94795
	6402.45	117.805	6402.45	-1.93795
	6402.46	114.984	6402.46	-1.92794
	6402.47	116.459	6402.47	-1.93294
	6402.48	111.772	6402.48	-1.89794
	6402.49	113.421	6402.49	-1.90544
	6402.5	115.461	6402.5	-1.90794
	6402.51	117.328	6402.51	-1.91045
	6402.52	113.009	6402.52	-1.87044
	6402.53	115.222	6402.53	-1.86544
	6402.54	115.418	6402.54	-1.85544
	6402.55	113.877	6402.55	-1.85294
	6402.56	116.503	6402.56	-1.86294
	6402.57	115.657	6402.57	-1.88044
	6402.58	116.568	6402.58	-1.88044
	6402.59	115.353	6402.59	-1.86294
	6402.6	114.81	6402.6	-1.86544
	6402.61	115.287	6402.61	-1.86044
	6402.62	115.179	6402.62	-1.86794
	6402.63	116.872	6402.63	-1.85544
	6402.64	115.591	6402.64	-1.83043
	6402.65	114.354	6402.65	-1.85044
	6402.66	115.44	6402.66	-1.85794
	6402.67	114.246	6402.67	-1.86794
	6402.68	115.353	6402.68	-1.89794
	6402.69	115.678	6402.69	-1.88294
	6402.7	114.094	6402.7	-1.89544
	6402.71	115.114	6402.71	-1.91794
	6402.72	115.917	6402.72	-1.91545
	6402.73	113.204	6402.73	-1.88044
	6402.74	114.766	6402.74	-1.87294
	6402.75	115.787	6402.75	-1.90044
	6402.76	117.393	6402.76	-1.88044
	6402.77	115.657	6402.77	-1.87794
	6402.78	115.917	6402.78	-1.87044
	6402.79	116.525	6402.79	-1.87294
	6402.8	113.161	6402.8	-1.84794
	6402.81	117.046	6402.81	-1.86294
	6402.82	116.221	6402.82	-1.85544
	6402.83	115.266	6402.83	-1.86044
	6402.84	114.81	6402.84	-1.84043
	6402.85	116.395	6402.85	-1.83543
	6402.86	114.897	6402.86	-1.81293
	6402.87	118.131	6402.87	-1.79042
	6402.88	114.658	6402.88	-1.81793
	6402.89	114.463	6402.89	-1.77542
	6402.9	117.002	6402.9	-1.78042
	6402.91	114.311	6402.91	-1.79793
	6402.92	115.722	6402.92	-1.80543
	6402.93	114.723	6402.93	-1.81293
	6402.94	117.328	6402.94	-1.80293
	6402.95	114.311	6402.95	-1.82794
	6402.96	113.465	6402.96	-1.81043
	6402.97	118.391	6402.97	-1.81043
	6402.98	113.768	6402.98	-1.79293
	6402.99	115.7	6402.99	-1.81293
	6403	117.827	6403	-1.77542
	6403.01	115.765	6403.01	-1.79543
	6403.02	116.156	6403.02	-1.79793
	6403.03	114.072	6403.03	-1.80293
	6403.04	116.568	6403.04	-1.79042
	6403.05	119.281	6403.05	-1.81043
	6403.06	115.201	6403.06	-1.79293
	6403.07	117.762	6403.07	-1.78293
	6403.08	115.96	6403.08	-1.82043
	6403.09	117.089	6403.09	-1.80043
	6403.1	116.286	6403.1	-1.80543
	6403.11	115.526	6403.11	-1.80043
	6403.12	113.703	6403.12	-1.83294
	6403.13	116.199	6403.13	-1.81793
	6403.14	115.483	6403.14	-1.82294
	6403.15	115.114	6403.15	-1.81543
	6403.16	115.548	6403.16	-1.82543
	6403.17	114.636	6403.17	-1.84043
	6403.18	116.242	6403.18	-1.84794
	6403.19	114.723	6403.19	-1.83794
	6403.2	117.588	6403.2	-1.81043
	6403.21	113.681	6403.21	-1.78293
	6403.22	117.046	6403.22	-1.78542
	6403.23	115.722	6403.23	-1.77542
	6403.24	117.61	6403.24	-1.76542
	6403.25	114.636	6403.25	-1.75292
	6403.26	115.83	6403.26	-1.77793
	6403.27	116.72	6403.27	-1.78042
	6403.28	117.371	6403.28	-1.77042
	6403.29	118.587	6403.29	-1.78293
	6403.3	115.504	6403.3	-1.79793
	6403.31	115.331	6403.31	-1.78042
	6403.32	114.94	6403.32	-1.79793
	6403.33	115.765	6403.33	-1.79543
	6403.34	118.912	6403.34	-1.78042
	6403.35	116.004	6403.35	-1.79042
	6403.36	116.481	6403.36	-1.79042
	6403.37	116.156	6403.37	-1.81543
	6403.38	115.895	6403.38	-1.80293
	6403.39	115.353	6403.39	-1.82794
	6403.4	116.763	6403.4	-1.83043
	6403.41	118.022	6403.41	-1.87294
	6403.42	115.874	6403.42	-1.85794
	6403.43	116.373	6403.43	-1.88044
	6403.44	116.308	6403.44	-1.86544
	6403.45	115.7	6403.45	-1.85044
	6403.46	115.83	6403.46	-1.86044
	6403.47	115.852	6403.47	-1.85294
	6403.48	115.179	6403.48	-1.84294
	6403.49	114.224	6403.49	-1.82294
	6403.5	118.001	6403.5	-1.86794
	6403.51	115.874	6403.51	-1.84543
	6403.52	115.114	6403.52	-1.84543
	6403.53	115.287	6403.53	-1.86044
	6403.54	114.202	6403.54	-1.86794
	6403.55	116.286	6403.55	-1.85544
	6403.56	116.525	6403.56	-1.84294
	6403.57	115.96	6403.57	-1.85044
	6403.58	112.878	6403.58	-1.84043
	6403.59	116.612	6403.59	-1.83043
	6403.6	116.742	6403.6	-1.81793
	6403.61	116.677	6403.61	-1.83543
	6403.62	116.264	6403.62	-1.82043
	6403.63	114.528	6403.63	-1.80293
	6403.64	116.264	6403.64	-1.79543
	6403.65	115.852	6403.65	-1.79293
	6403.66	116.785	6403.66	-1.81793
	6403.67	116.763	6403.67	-1.82043
	6403.68	116.264	6403.68	-1.83794
	6403.69	116.091	6403.69	-1.82294
	6403.7	113.529	6403.7	-1.79793
	6403.71	115.808	6403.71	-1.82543
	6403.72	118.239	6403.72	-1.83794
	6403.73	116.937	6403.73	-1.85044
	6403.74	112.792	6403.74	-1.86294
	6403.75	119.563	6403.75	-1.84794
	6403.76	114.484	6403.76	-1.86294
	6403.77	113.508	6403.77	-1.85294
	6403.78	120.041	6403.78	-1.88044
	6403.79	116.85	6403.79	-1.90044
	6403.8	115.787	6403.8	-1.90294
	6403.81	115.722	6403.81	-1.88544
	6403.82	116.416	6403.82	-1.89044
	6403.83	117.697	6403.83	-1.87294
	6403.84	115.331	6403.84	-1.86294
	6403.85	116.85	6403.85	-1.87794
	6403.86	116.199	6403.86	-1.89794
	6403.87	114.615	6403.87	-1.88044
	6403.88	116.915	6403.88	-1.89044
	6403.89	116.177	6403.89	-1.88044
	6403.9	114.658	6403.9	-1.89794
	6403.91	117.328	6403.91	-1.89794
	6403.92	114.702	6403.92	-1.88294
	6403.93	115.504	6403.93	-1.87794
	6403.94	115.244	6403.94	-1.84543
	6403.95	114.962	6403.95	-1.85294
	6403.96	118.305	6403.96	-1.84294
	6403.97	116.481	6403.97	-1.82294
	6403.98	116.177	6403.98	-1.84043
	6403.99	116.937	6403.99	-1.83294
	6404	115.743	6404	-1.83794
	6404.01	116.72	6404.01	-1.84794
	6404.02	115.808	6404.02	-1.86294
	6404.03	116.264	6404.03	-1.87794
	6404.04	118.413	6404.04	-1.88044
	6404.05	114.788	6404.05	-1.88544
	6404.06	116.221	6404.06	-1.87044
	6404.07	117.762	6404.07	-1.85794
	6404.08	114.984	6404.08	-1.84794
	6404.09	115.787	6404.09	-1.88044
	6404.1	118.804	6404.1	-1.86044
	6404.11	115.526	6404.11	-1.87294
	6404.12	115.982	6404.12	-1.87294
	6404.13	116.698	6404.13	-1.87544
	6404.14	117.067	6404.14	-1.86794
	6404.15	115.743	6404.15	-1.89794
	6404.16	116.72	6404.16	-1.89544
	6404.17	116.894	6404.17	-1.91045
	6404.18	115.83	6404.18	-1.91294
	6404.19	115.353	6404.19	-1.88294
	6404.2	115.808	6404.2	-1.90544
	6404.21	117.328	6404.21	-1.89294
	6404.22	116.937	6404.22	-1.87794
	6404.23	113.66	6404.23	-1.87294
	6404.24	118.391	6404.24	-1.85794
	6404.25	116.959	6404.25	-1.84794
	6404.26	117.263	6404.26	-1.83794
	6404.27	116.915	6404.27	-1.85544
	6404.28	118.543	6404.28	-1.81543
	6404.29	114.919	6404.29	-1.80793
	6404.3	116.915	6404.3	-1.80543
	6404.31	116.416	6404.31	-1.81543
	6404.32	115.309	6404.32	-1.79543
	6404.33	115.418	6404.33	-1.82043
	6404.34	118.131	6404.34	-1.82294
	6404.35	115.396	6404.35	-1.80043
	6404.36	113.399	6404.36	-1.80293
	6404.37	118.934	6404.37	-1.81543
	6404.38	116.525	6404.38	-1.82043
	6404.39	117.263	6404.39	-1.81793
	6404.4	118.326	6404.4	-1.83543
	6404.41	115.027	6404.41	-1.81793
	6404.42	118.89	6404.42	-1.84294
	6404.43	117.48	6404.43	-1.82294
	6404.44	118.847	6404.44	-1.83794
	6404.45	117.523	6404.45	-1.84043
	6404.46	117.979	6404.46	-1.83043
	6404.47	115.374	6404.47	-1.85294
	6404.48	116.655	6404.48	-1.83543
	6404.49	116.503	6404.49	-1.86044
	6404.5	115.982	6404.5	-1.85544
	6404.51	117.371	6404.51	-1.86294
	6404.52	116.069	6404.52	-1.84794
	6404.53	116.98	6404.53	-1.83043
	6404.54	117.632	6404.54	-1.84294
	6404.55	116.004	6404.55	-1.83294
	6404.56	116.004	6404.56	-1.83794
	6404.57	116.459	6404.57	-1.82794
	6404.58	115.874	6404.58	-1.82294
	6404.59	118.956	6404.59	-1.79793
	6404.6	117.219	6404.6	-1.78293
	6404.61	114.549	6404.61	-1.79042
	6404.62	117.784	6404.62	-1.79793
	6404.63	114.549	6404.63	-1.78293
	6404.64	116.959	6404.64	-1.78793
	6404.65	119.064	6404.65	-1.78293
	6404.66	117.762	6404.66	-1.78293
	6404.67	117.132	6404.67	-1.76292
	6404.68	116.525	6404.68	-1.74542
	6404.69	118.044	6404.69	-1.77793
	6404.7	117.935	6404.7	-1.76042
	6404.71	115.852	6404.71	-1.76292
	6404.72	117.284	6404.72	-1.76793
	6404.73	118.999	6404.73	-1.76542
	6404.74	115.461	6404.74	-1.76793
	6404.75	118.522	6404.75	-1.79543
	6404.76	117.935	6404.76	-1.79293
	6404.77	115.244	6404.77	-1.82543
	6404.78	116.503	6404.78	-1.81793
	6404.79	118.131	6404.79	-1.83294
	6404.8	113.378	6404.8	-1.84294
	6404.81	116.959	6404.81	-1.85294
	6404.82	114.332	6404.82	-1.85044
	6404.83	118.804	6404.83	-1.82294
	6404.84	117.263	6404.84	-1.82794
	6404.85	115.657	6404.85	-1.83294
	6404.86	117.588	6404.86	-1.82043
	6404.87	116.937	6404.87	-1.78793
	6404.88	114.68	6404.88	-1.80543
	6404.89	115.005	6404.89	-1.80793
	6404.9	117.48	6404.9	-1.79042
	6404.91	117.132	6404.91	-1.78042
	6404.92	115.83	6404.92	-1.80043
	6404.93	117.523	6404.93	-1.78793
	6404.94	116.264	6404.94	-1.75292
	6404.95	118.088	6404.95	-1.78293
	6404.96	116.872	6404.96	-1.76292
	6404.97	116.351	6404.97	-1.76793
	6404.98	116.242	6404.98	-1.74792
	6404.99	117.87	6404.99	-1.76542
	6405	118.391	6405	-1.76292

## Sheet: Figure 2B
Pannel B	X lower trace	Y lower trace	X upper trace	Y upper trace
	time (ms)	force (kPa)	time (ms)	hs length change (nm)
	8399.7	72.3216	8399.7	-0.60981
	8399.71	71.5836	8399.71	-0.5523
	8399.72	72.126	8399.72	-0.5598
	8399.73	72.2997	8399.73	-0.5673
	8399.74	73.4933	8399.74	-0.5448
	8399.75	70.5418	8399.75	-0.5623
	8399.76	74.5351	8399.76	-0.5798
	8399.77	72.8206	8399.77	-0.6023
	8399.78	70.4549	8399.78	-0.6073
	8399.79	74.9477	8399.79	-0.5823
	8399.8	70.6935	8399.8	-0.6123
	8399.81	70.6067	8399.81	-0.62481
	8399.82	72.4733	8399.82	-0.5848
	8399.83	71.844	8399.83	-0.59481
	8399.84	71.6051	8399.84	-0.5823
	8399.85	69.7385	8399.85	-0.5673
	8399.86	71.2144	8399.86	-0.5773
	8399.87	72.1479	8399.87	-0.5623
	8399.88	71.2144	8399.88	-0.58981
	8399.89	72.4948	8399.89	-0.5823
	8399.9	70.7803	8399.9	-0.58981
	8399.91	72.9074	8399.91	-0.6123
	8399.92	70.9974	8399.92	-0.59481
	8399.93	70.9974	8399.93	-0.5623
	8399.94	70.8022	8399.94	-0.6023
	8399.95	73.2328	8399.95	-0.5798
	8399.96	72.126	8399.96	-0.6123
	8399.97	69.6951	8399.97	-0.62231
	8399.98	72.5167	8399.98	-0.62981
	8399.99	71.0627	8399.99	-0.62731
	8400	71.5836	8400	-0.62731
	8400.01	71.6485	8400.01	-0.5923
	8400.02	70.4115	8400.02	-0.5973
	8400.03	69.3044	8400.03	-0.59981
	8400.04	72.6685	8400.04	-0.5623
	8400.05	70.3897	8400.05	-0.6123
	8400.06	71.1061	8400.06	-0.79483
	8400.07	69.5215	8400.07	-1.06487
	8400.08	67.4378	8400.08	-0.92985
	8400.1	59.2771	8400.1	-1.21739
	8400.11	52.4837	8400.11	-1.34241
	8400.13	42.3258	8400.13	-1.72746
	8400.15	30.0412	8400.15	-1.70996
	8400.17	26.0909	8400.17	-1.92249
	8400.18	27.046	8400.18	-2.18253
	8400.19	22.64	8400.19	-2.22254
	8400.2	22.6835	8400.2	-2.16002
	8400.21	22.7488	8400.21	-2.09002
	8400.22	24.8755	8400.22	-2.05751
	8400.23	26.308	8400.23	-2.04501
	8400.24	26.1778	8400.24	-2.0175
	8400.25	24.3764	8400.25	-2.05251
	8400.26	25.7221	8400.26	-2.08251
	8400.27	27.5888	8400.27	-2.07251
	8400.28	26.7855	8400.28	-2.09251
	8400.29	28.4135	8400.29	-2.09251
	8400.3	28.4785	8400.3	-2.09251
	8400.31	26.981	8400.31	-2.11752
	8400.32	27.8492	8400.32	-2.08751
	8400.33	28.674	8400.33	-2.08751
	8400.34	27.936	8400.34	-2.06751
	8400.35	26.9157	8400.35	-2.0175
	8400.36	28.2399	8400.36	-2.02001
	8400.37	25.8524	8400.37	-2.0175
	8400.38	26.6772	8400.38	-2.01
	8400.39	28.9994	8400.39	-2.0025
	8400.4	27.7839	8400.4	-1.985
	8400.41	28.9779	8400.41	-2.0125
	8400.42	28.0663	8400.42	-2.0175
	8400.43	30.1715	8400.43	-2.02501
	8400.44	30.2802	8400.44	-2.0325
	8400.45	28.7608	8400.45	-2.02001
	8400.46	30.4538	8400.46	-2.0275
	8400.47	30.9962	8400.47	-2.04251
	8400.48	30.1281	8400.48	-2.0225
	8400.49	29.6724	8400.49	-2.01501
	8400.5	32.1464	8400.5	-2.0375
	8400.51	30.1281	8400.51	-2.02001
	8400.52	31.4522	8400.52	-2.0325
	8400.53	30.7792	8400.53	-2.04251
	8400.54	32.3854	8400.54	-2.04001
	8400.55	31.0615	8400.55	-2.06001
	8400.56	30.4104	8400.56	-2.03001
	8400.57	31.5606	8400.57	-2.04751
	8400.58	30.367	8400.58	-2.0325
	8400.59	31.8644	8400.59	-2.02001
	8400.6	31.9078	8400.6	-2.02501
	8400.61	31.7776	8400.61	-2.03001
	8400.62	30.6274	8400.62	-2.0025
	8400.63	29.5422	8400.63	-2
	8400.64	30.1715	8400.64	-2.01501
	8400.65	32.2985	8400.65	-1.995
	8400.66	28.6521	8400.66	-1.9975
	8400.67	29.3685	8400.67	-2.02501
	8400.68	30.8011	8400.68	-2.0025
	8400.69	30.1499	8400.69	-2.0225
	8400.7	29.9544	8400.7	-2.0375
	8400.71	33.1448	8400.71	-2.06001
	8400.72	31.1265	8400.72	-2.05001
	8400.73	32.0381	8400.73	-2.04001
	8400.74	30.6708	8400.74	-2.04751
	8400.75	29.3901	8400.75	-2.02501
	8400.76	32.1249	8400.76	-2.03501
	8400.77	31.4737	8400.77	-2.0375
	8400.78	31.2567	8400.78	-2.0375
	8400.79	31.0831	8400.79	-2.0375
	8400.8	32.0381	8400.8	-2.05751
	8400.81	31.4956	8400.81	-2.07251
	8400.82	31.6474	8400.82	-2.09502
	8400.83	34.013	8400.83	-2.10502
	8400.84	33.0799	8400.84	-2.11002
	8400.85	31.4737	8400.85	-2.10002
	8400.86	33.1448	8400.86	-2.13252
	8400.87	32.9497	8400.87	-2.11252
	8400.88	33.1667	8400.88	-2.11502
	8400.89	33.3619	8400.89	-2.14502
	8400.9	33.6223	8400.9	-2.12502
	8400.91	32.6458	8400.91	-2.13252
	8400.92	32.5156	8400.92	-2.09752
	8400.93	30.8011	8400.93	-2.06001
	8400.94	33.5355	8400.94	-2.08251
	8400.95	31.1265	8400.95	-2.06001
	8400.96	31.9947	8400.96	-2.04751
	8400.97	32.0162	8400.97	-2.04001
	8400.98	31.821	8400.98	-2.05001
	8400.99	32.0381	8400.99	-2.02501
	8401	33.1883	8401	-2.0225
	8401.01	32.4069	8401.01	-2.04001
	8401.02	32.9278	8401.02	-2.04751
	8401.03	31.9728	8401.03	-2.05251
	8401.04	31.0397	8401.04	-2.05501
	8401.05	32.6239	8401.05	-2.05751
	8401.06	33.1014	8401.06	-2.07002
	8401.07	33.1667	8401.07	-2.06751
	8401.08	33.3404	8401.08	-2.06251
	8401.09	32.1464	8401.09	-2.06001
	8401.1	33.6008	8401.1	-2.08002
	8401.11	32.1249	8401.11	-2.06751
	8401.12	32.5805	8401.12	-2.09251
	8401.13	31.4522	8401.13	-2.08751
	8401.14	34.2301	8401.14	-2.10252
	8401.15	32.6458	8401.15	-2.12002
	8401.16	32.3854	8401.16	-2.12502
	8401.17	33.3185	8401.17	-2.11002
	8401.18	32.8629	8401.18	-2.12252
	8401.19	34.1433	8401.19	-2.13252
	8401.2	33.6008	8401.2	-2.12502
	8401.21	35.3587	8401.21	-2.14502
	8401.22	34.013	8401.22	-2.12002
	8401.23	35.0983	8401.23	-2.13752
	8401.24	34.0349	8401.24	-2.12752
	8401.25	34.8163	8401.25	-2.11752
	8401.26	33.796	8401.26	-2.11252
	8401.27	33.5355	8401.27	-2.09502
	8401.28	32.8629	8401.28	-2.07002
	8401.29	33.4053	8401.29	-2.03501
	8401.3	32.9063	8401.3	-2.0175
	8401.31	31.1918	8401.31	-2.0225
	8401.32	32.7976	8401.32	-2.02501
	8401.33	34.6208	8401.33	-2.03001
	8401.34	32.3419	8401.34	-2.0075
	8401.35	33.3838	8401.35	-2.01
	8401.36	29.8461	8401.36	-2.02001
	8401.37	34.0783	8401.37	-2.04001
	8401.38	32.5371	8401.38	-2.04751
	8401.39	31.6474	8401.39	-2.04251
	8401.4	32.776	8401.4	-2.04751
	8401.41	32.9497	8401.41	-2.06501
	8401.42	33.6008	8401.42	-2.07751
	8401.43	32.9712	8401.43	-2.09251
	8401.44	35.3153	8401.44	-2.07502
	8401.45	32.9931	8401.45	-2.09002
	8401.46	33.2317	8401.46	-2.09502
	8401.47	33.4053	8401.47	-2.11502
	8401.48	32.7542	8401.48	-2.13252
	8401.49	35.1851	8401.49	-2.16753
	8401.5	36.2269	8401.5	-2.15252
	8401.51	32.4288	8401.51	-2.16753
	8401.52	33.4706	8401.52	-2.16753
	8401.53	36.3137	8401.53	-2.16253
	8401.54	33.9481	8401.54	-2.17253
	8401.55	32.4288	8401.55	-2.14252
	8401.56	33.4053	8401.56	-2.14252
	8401.57	34.0783	8401.57	-2.14252
	8401.58	33.8828	8401.58	-2.15002
	8401.59	33.5789	8401.59	-2.11002
	8401.6	34.3169	8401.6	-2.14002
	8401.61	32.0815	8401.61	-2.11002
	8401.62	33.9696	8401.62	-2.13502
	8401.63	36.2922	8401.63	-2.12252
	8401.64	33.8828	8401.64	-2.08502
	8401.65	32.4722	8401.65	-2.08502
	8401.66	33.5574	8401.66	-2.07751
	8401.67	31.9078	8401.67	-2.08751
	8401.68	33.9047	8401.68	-2.09502
	8401.69	33.1014	8401.69	-2.09752
	8401.7	34.8378	8401.7	-2.11002
	8401.71	31.8429	8401.71	-2.10752
	8401.72	33.7311	8401.72	-2.11502
	8401.73	33.4272	8401.73	-2.12502
	8401.74	33.1667	8401.74	-2.11002
	8401.75	30.649	8401.75	-2.14002
	8401.76	36.5308	8401.76	-2.14002
	8401.77	32.9278	8401.77	-2.13752
	8401.78	33.2101	8401.78	-2.13002
	8401.79	32.9931	8401.79	-2.15753
	8401.8	34.4905	8401.8	-2.14002
	8401.81	35.0767	8401.81	-2.18503
	8401.82	32.6673	8401.82	-2.16753
	8401.83	34.2954	8401.83	-2.17753
	8401.84	32.6892	8401.84	-2.19503
	8401.85	34.3603	8401.85	-2.18753
	8401.86	34.4905	8401.86	-2.21754
	8401.87	37.4209	8401.87	-2.22503
	8401.88	33.6008	8401.88	-2.22754
	8401.89	33.058	8401.89	-2.24254
	8401.9	33.8828	8401.9	-2.24254
	8401.91	34.5774	8401.91	-2.21754
	8401.92	34.3822	8401.92	-2.22003
	8401.93	33.8179	8401.93	-2.21503
	8401.94	34.751	8401.94	-2.21254
	8401.95	35.3153	8401.95	-2.18253
	8401.96	33.0799	8401.96	-2.17253
	8401.97	34.0783	8401.97	-2.19253
	8401.98	34.5774	8401.98	-2.17502
	8401.99	33.5789	8401.99	-2.19003
	8402	35.6845	8402	-2.17002
	8402.01	33.1448	8402.01	-2.15002
	8402.02	33.5574	8402.02	-2.17253
	8402.03	34.8597	8402.03	-2.16753
	8402.04	31.9728	8402.04	-2.16502
	8402.05	32.9931	8402.05	-2.18002
	8402.06	33.6876	8402.06	-2.16753
	8402.07	34.5774	8402.07	-2.18753
	8402.08	33.4053	8402.08	-2.20003
	8402.09	33.6442	8402.09	-2.21503
	8402.1	35.5108	8402.1	-2.20753
	8402.11	32.2332	8402.11	-2.21003
	8402.12	35.2285	8402.12	-2.19503
	8402.13	33.3404	8402.13	-2.24004
	8402.14	33.6442	8402.14	-2.18002
	8402.15	34.7729	8402.15	-2.20503
	8402.16	34.2301	8402.16	-2.23003
	8402.17	34.2301	8402.17	-2.22754
	8402.18	33.5789	8402.18	-2.22003
	8402.19	32.4937	8402.19	-2.24504
	8402.2	34.469	8402.2	-2.27254
	8402.21	35.5758	8402.21	-2.25754
	8402.22	33.5574	8402.22	-2.22503
	8402.23	36.8565	8402.23	-2.24504
	8402.24	32.6892	8402.24	-2.25004
	8402.25	34.5558	8402.25	-2.23754
	8402.26	35.0983	8402.26	-2.26754
	8402.27	34.0349	8402.27	-2.25504
	8402.28	34.3822	8402.28	-2.26254
	8402.29	35.2938	8402.29	-2.24254
	8402.3	34.7944	8402.3	-2.23254
	8402.31	35.9883	8402.31	-2.26254
	8402.32	33.4053	8402.32	-2.21003
	8402.33	35.424	8402.33	-2.20003
	8402.34	34.7295	8402.34	-2.21003
	8402.35	34.2301	8402.35	-2.19253
	8402.36	33.6223	8402.36	-2.21503
	8402.37	35.1417	8402.37	-2.21003
	8402.38	32.7326	8402.38	-2.20253
	8402.39	34.1867	8402.39	-2.22754
	8402.4	35.7928	8402.4	-2.21254
	8402.41	34.6208	8402.41	-2.22503
	8402.42	36.4659	8402.42	-2.25754
	8402.43	35.5108	8402.43	-2.25754
	8402.44	34.2954	8402.44	-2.24254
	8402.45	35.1851	8402.45	-2.23754
	8402.46	33.6223	8402.46	-2.23003
	8402.47	35.3806	8402.47	-2.26254
	8402.48	33.4706	8402.48	-2.21254
	8402.49	33.796	8402.49	-2.26254
	8402.5	34.4471	8402.5	-2.27504
	8402.51	34.0999	8402.51	-2.24754
	8402.52	35.489	8402.52	-2.28254
	8402.53	33.7311	8402.53	-2.28004
	8402.54	37.3775	8402.54	-2.27504
	8402.55	33.7092	8402.55	-2.28254
	8402.56	34.2301	8402.56	-2.24504
	8402.57	34.751	8402.57	-2.25754
	8402.58	34.7295	8402.58	-2.25754
	8402.59	35.2719	8402.59	-2.25504
	8402.6	33.1448	8402.6	-2.25504
	8402.61	35.5977	8402.61	-2.24754
	8402.62	33.9047	8402.62	-2.23254
	8402.63	35.7494	8402.63	-2.25754
	8402.64	35.8797	8402.64	-2.24754
	8402.65	35.5108	8402.65	-2.24754
	8402.66	32.8844	8402.66	-2.25254
	8402.67	35.8581	8402.67	-2.23254
	8402.68	34.3388	8402.68	-2.24004
	8402.69	34.6427	8402.69	-2.21254
	8402.7	36.0752	8402.7	-2.21003
	8402.71	37.4424	8402.71	-2.21254
	8402.72	32.1249	8402.72	-2.20253
	8402.73	34.8163	8402.73	-2.20753
	8402.74	34.3169	8402.74	-2.22003
	8402.75	34.751	8402.75	-2.24504
	8402.76	35.6626	8402.76	-2.22254
	8402.77	32.6673	8402.77	-2.24004
	8402.78	35.489	8402.78	-2.25754
	8402.79	34.1651	8402.79	-2.22754
	8402.8	35.2504	8402.8	-2.22254
	8402.81	33.9262	8402.81	-2.23003
	8402.82	36.2703	8402.82	-2.25754
	8402.83	34.2086	8402.83	-2.23754
	8402.84	33.514	8402.84	-2.22754
	8402.85	33.9915	8402.85	-2.22003
	8402.86	35.489	8402.86	-2.24254
	8402.87	36.8565	8402.87	-2.23254
	8402.88	34.8378	8402.88	-2.25254
	8402.89	34.6427	8402.89	-2.25254
	8402.9	33.8828	8402.9	-2.23254
	8402.91	36.162	8402.91	-2.26254
	8402.92	35.5977	8402.92	-2.24254
	8402.93	34.013	8402.93	-2.24254
	8402.94	34.8163	8402.94	-2.23003
	8402.95	33.4272	8402.95	-2.21503
	8402.96	35.1417	8402.96	-2.21503
	8402.97	36.2922	8402.97	-2.23254
	8402.98	35.0983	8402.98	-2.20003
	8402.99	33.2101	8402.99	-2.20753
	8403	34.9465	8403	-2.22503
	8403.01	35.3587	8403.01	-2.19003
	8403.02	34.751	8403.02	-2.20753
	8403.03	34.6427	8403.03	-2.17753
	8403.04	36.4224	8403.04	-2.21254
	8403.05	33.2751	8403.05	-2.19503
	8403.06	31.6259	8403.06	-2.18253
	8403.07	35.6626	8403.07	-2.17502
	8403.08	34.7944	8403.08	-2.17002
	8403.09	34.8378	8403.09	-2.16502
	8403.1	34.252	8403.1	-2.16253
	8403.11	34.3822	8403.11	-2.19003
	8403.12	35.0983	8403.12	-2.21003
	8403.13	32.7976	8403.13	-2.19503
	8403.14	36.9	8403.14	-2.21254
	8403.15	36.2054	8403.15	-2.23254
	8403.16	34.9246	8403.16	-2.22254
	8403.17	36.4006	8403.17	-2.18002
	8403.18	35.5543	8403.18	-2.21003
	8403.19	35.489	8403.19	-2.20753
	8403.2	37.2472	8403.2	-2.20253
	8403.21	33.6442	8403.21	-2.21503
	8403.22	34.0783	8403.22	-2.20753
	8403.23	35.4674	8403.23	-2.22003
	8403.24	34.1651	8403.24	-2.20253
	8403.25	37.3122	8403.25	-2.21754
	8403.26	34.8163	8403.26	-2.22003
	8403.27	34.7944	8403.27	-2.20253
	8403.28	34.4471	8403.28	-2.19253
	8403.29	38.3325	8403.29	-2.20753
	8403.3	33.1667	8403.3	-2.20003
	8403.31	34.9465	8403.31	-2.19253
	8403.32	34.013	8403.32	-2.19003
	8403.33	35.6845	8403.33	-2.18503
	8403.34	34.4256	8403.34	-2.18002
	8403.35	35.2504	8403.35	-2.16253
	8403.36	32.9497	8403.36	-2.20503
	8403.37	37.182	8403.37	-2.19253
	8403.38	36.4874	8403.38	-2.15002
	8403.39	35.207	8403.39	-2.15002
	8403.4	35.2285	8403.4	-2.15502
	8403.41	36.0752	8403.41	-2.14752
	8403.42	33.3838	8403.42	-2.12252
	8403.43	35.6845	8403.43	-2.14002
	8403.44	32.9712	8403.44	-2.15753
	8403.45	35.6626	8403.45	-2.13002
	8403.46	33.8179	8403.46	-2.18503
	8403.47	34.6427	8403.47	-2.16753
	8403.48	35.6626	8403.48	-2.20253
	8403.49	35.207	8403.49	-2.18253
	8403.5	33.6008	8403.5	-2.17253
	8403.51	36.8347	8403.51	-2.17753
	8403.52	35.2504	8403.52	-2.18503
	8403.53	33.6442	8403.53	-2.17002
	8403.54	37.334	8403.54	-2.17253
	8403.55	35.1417	8403.55	-2.19753
	8403.56	36.3356	8403.56	-2.18253
	8403.57	36.2488	8403.57	-2.20753
	8403.58	34.5774	8403.58	-2.19753
	8403.59	36.5093	8403.59	-2.21503
	8403.6	35.4674	8403.6	-2.20253
	8403.61	35.3587	8403.61	-2.20253
	8403.62	37.9633	8403.62	-2.23003
	8403.63	37.2906	8403.63	-2.18253
	8403.64	34.8163	8403.64	-2.16753
	8403.65	34.1651	8403.65	-2.19003
	8403.66	37.182	8403.66	-2.17753
	8403.67	36.6395	8403.67	-2.19753
	8403.68	34.3822	8403.68	-2.16753
	8403.69	36.6395	8403.69	-2.18253
	8403.7	36.9649	8403.7	-2.19253
	8403.71	35.207	8403.71	-2.18753
	8403.72	35.3153	8403.72	-2.17002
	8403.73	35.9665	8403.73	-2.18753
	8403.74	36.9	8403.74	-2.19503
	8403.75	34.4037	8403.75	-2.19253
	8403.76	35.424	8403.76	-2.18002
	8403.77	35.9015	8403.77	-2.18002
	8403.78	35.3372	8403.78	-2.17253
	8403.79	35.4456	8403.79	-2.16002
	8403.8	35.6411	8403.8	-2.17002
	8403.81	34.8597	8403.81	-2.17253
	8403.82	36.8131	8403.82	-2.14502
	8403.83	35.1636	8403.83	-2.18753
	8403.84	33.9047	8403.84	-2.19253
	8403.85	37.6594	8403.85	-2.22003
	8403.86	35.207	8403.86	-2.19503
	8403.87	34.2954	8403.87	-2.22003
	8403.88	35.8147	8403.88	-2.20253
	8403.89	35.8797	8403.89	-2.21254
	8403.9	36.2703	8403.9	-2.20503
	8403.91	35.9449	8403.91	-2.21003
	8403.92	36.661	8403.92	-2.21754
	8403.93	34.3603	8403.93	-2.19753
	8403.94	35.0333	8403.94	-2.21754
	8403.95	36.5308	8403.95	-2.22003
	8403.96	36.8131	8403.96	-2.22503
	8403.97	35.207	8403.97	-2.20253
	8403.98	34.6642	8403.98	-2.19253
	8403.99	36.2488	8403.99	-2.24754
	8404	34.968	8404	-2.21254
	8404.01	35.0983	8404.01	-2.20253
	8404.02	35.8362	8404.02	-2.21503
	8404.03	36.5308	8404.03	-2.19503
	8404.04	35.5324	8404.04	-2.18253
	8404.05	35.207	8404.05	-2.18002
	8404.06	34.6208	8404.06	-2.21254
	8404.07	35.7928	8404.07	-2.21754
	8404.08	38.072	8404.08	-2.22254
	8404.09	36.0967	8404.09	-2.23254
	8404.1	36.0099	8404.1	-2.22003
	8404.11	35.3153	8404.11	-2.20503
	8404.12	34.6208	8404.12	-2.24004
	8404.13	34.6208	8404.13	-2.23754
	8404.14	36.7478	8404.14	-2.20253
	8404.15	33.7092	8404.15	-2.21254
	8404.16	35.6845	8404.16	-2.22254
	8404.17	35.8147	8404.17	-2.22254
	8404.18	36.3572	8404.18	-2.22754
	8404.19	36.2269	8404.19	-2.23503
	8404.2	35.6845	8404.2	-2.23503
	8404.21	34.1867	8404.21	-2.23254
	8404.22	36.0318	8404.22	-2.22003
	8404.23	35.5977	8404.23	-2.21254
	8404.24	35.7928	8404.24	-2.24254
	8404.25	34.5992	8404.25	-2.22754
	8404.26	35.4021	8404.26	-2.22503
	8404.27	37.5726	8404.27	-2.22254
	8404.28	36.0752	8404.28	-2.24754
	8404.29	36.0533	8404.29	-2.23754
	8404.3	35.489	8404.3	-2.24754
	8404.31	36.2269	8404.31	-2.26754
	8404.32	37.7897	8404.32	-2.25004
	8404.33	34.3169	8404.33	-2.23503
	8404.34	36.8565	8404.34	-2.23254
	8404.35	35.2719	8404.35	-2.25254
	8404.36	35.9883	8404.36	-2.24004
	8404.37	36.2054	8404.37	-2.23503
	8404.38	35.7494	8404.38	-2.23254
	8404.39	36.1835	8404.39	-2.23254
	8404.4	34.9031	8404.4	-2.24004
	8404.41	36.379	8404.41	-2.24004
	8404.42	35.5108	8404.42	-2.25754
	8404.43	36.5961	8404.43	-2.24504
	8404.44	35.9665	8404.44	-2.25754
	8404.45	35.8147	8404.45	-2.23503
	8404.46	34.469	8404.46	-2.23754
	8404.47	34.8163	8404.47	-2.25254
	8404.48	35.6411	8404.48	-2.22254
	8404.49	36.5527	8404.49	-2.26254
	8404.5	35.3806	8404.5	-2.24254
	8404.51	35.5543	8404.51	-2.24754
	8404.52	35.489	8404.52	-2.25254
	8404.53	36.3356	8404.53	-2.25254
	8404.54	34.7729	8404.54	-2.25754
	8404.55	36.8131	8404.55	-2.23003
	8404.56	35.7928	8404.56	-2.25754
	8404.57	35.8581	8404.57	-2.26504
	8404.58	36.5527	8404.58	-2.23503
	8404.59	36.444	8404.59	-2.27254
	8404.6	36.2054	8404.6	-2.24254
	8404.61	34.968	8404.61	-2.23003
	8404.62	35.8797	8404.62	-2.26754
	8404.63	37.3775	8404.63	-2.24254
	8404.64	35.8581	8404.64	-2.23003
	8404.65	34.2954	8404.65	-2.22503
	8404.66	35.8797	8404.66	-2.21754
	8404.67	36.162	8404.67	-2.23254
	8404.68	35.6845	8404.68	-2.24254
	8404.69	36.5308	8404.69	-2.22754
	8404.7	35.8147	8404.7	-2.23754
	8404.71	35.6411	8404.71	-2.24504
	8404.72	36.5093	8404.72	-2.24254
	8404.73	36.7478	8404.73	-2.25504
	8404.74	34.7295	8404.74	-2.23503
	8404.75	35.4021	8404.75	-2.26504
	8404.76	35.1851	8404.76	-2.24504
	8404.77	34.6642	8404.77	-2.22754
	8404.78	36.9434	8404.78	-2.24254
	8404.79	36.3572	8404.79	-2.23254
	8404.8	32.9712	8404.8	-2.21003
	8404.81	34.9465	8404.81	-2.22003
	8404.82	34.8812	8404.82	-2.18503
	8404.83	33.9696	8404.83	-2.22254
	8404.84	36.4659	8404.84	-2.21254
	8404.85	36.4006	8404.85	-2.21754
	8404.86	36.3137	8404.86	-2.22503
	8404.87	34.469	8404.87	-2.21003
	8404.88	35.8581	8404.88	-2.22754
	8404.89	37.182	8404.89	-2.22754
	8404.9	35.5977	8404.9	-2.22754
	8404.91	36.5308	8404.91	-2.24254
	8404.92	36.4224	8404.92	-2.22503
	8404.93	34.8812	8404.93	-2.25254
	8404.94	35.3153	8404.94	-2.23254
	8404.95	37.855	8404.95	-2.24254
	8404.96	35.706	8404.96	-2.25004
	8404.97	36.379	8404.97	-2.21254
	8404.98	37.5292	8404.98	-2.21754
	8404.99	34.7944	8404.99	-2.20253
	8405	35.0549	8405	-2.21503

## Sheet: Figure 2C
Pannel C	X filled circles	Y filled circles	X open circles	Y open circles
	Length change (nm/hs)	force (kPa)	Length change (nm/hs)	force (kPa)
	-0.76	130.378	-0.712	34.0853
	1.208	186.359	1.344	84.7121
	-1.976	107.052	-1.704	21.0527
	1.712	218.279	2.296	115.289
	0	159.474	0	61.4037
	-1.016	128.693	-1.208	36.723
	0.984	186.454	0.976	84.8921
	-1.76	108.68	-1.608	22.1769
	2.064	217.614	1.776	112.077
	0	159.474	0	61.4037
	-1.048	127.478	-1.032	33.3792
	1.192	186.43	0.784	86.7858
	-2.048	109.087	-1.792	15.8551
	2.208	219.434	1.688	119.052
	0	159.474	0	61.4037
	-0.728	128.117
	0.952	187.6
	-1.76	106.316
	1.736	220.706
	0	159.474

## Sheet: Figure 2D
Panel D	X open circles	Y open circles	Y SEM	X open triangles	Y open triangles	Y SEM	Raw Data	X open circles	Y open circles	X open triangles	Y open triangles	Model simulation	X continuous line	Y continuous line
	[OM) (uM)	T0 (kPa)	T0 (kPa)	[OM) (uM)	k0 (kPa/nm)	k0 (kPa/nm)		[OM] (uM)	T0 (kPa)	[OM) (uM)	k0 (kPa/nm)		[OM) (uM)	T0 (kPa)
	0	145.726	5.07299	0	28.0688	0.72631	28.0688	0	122.522	0	25.8788		0	145.726
	0.25	138.064	3.51843	0.25	29.4342	0.42247		0	123.197	0	31.027		0.1	125.994
	0.5	106.596	1.46621	0.5	30.2828	1.281		0	125.28	0	29.1762		0.2	113.072
	1	63.788	3.43745	1	28.2379	0.78903		0	117.293	0	28.3724		0.5	91.4232
	2	54.8018	2.62314	2	32.3012	0.65329		0	143.201	0	25.6528		1	74.8099
	10	34.854	4.73153	10	30.1742	2.71833		0	137.828	0	30.1548		2	59.5991
								0	137.71	0	25.9658		2.3	56.6695
								0	135.761	0	28.323		2.5	54.9465
								0	149.52	0.25	29.8567		5	41.0224
								0	138.713	0.25	29.0117		9	29.9698
								0	131.214	0.5	32.5868		9.3	29.3888
								0	132.631	0.5	28.1604		10	28.1222
								0	131.804	0.5	30.1013		20	17.4926
								0	156.36	1	29.5814
								0	143.81	1	29.9591
								0	156.4	1	28.3896
								0	146.55	1	29.2195
								0	154.6	1	25.9622
								0	133.28	1	23.7217
								0	159.73	1	29.8264
								0	155.51	1	29.2434
								0	150.5	2	31.8819
								0	148.23	2	31.4392
								0	158.427	2	33.5825
								0	153.333	10	34.5855
								0	154.225	10	30.7206
								0	143.909	10	25.2166
								0	155.18
								0	111.244
								0	140.598
								0	185.519
								0	179.608
								0	184.337
								0	181.297
								0	174.119
								0	163.817
								0	165.928
								0	167.955
								0	162.382
								0	139.164
								0	141.032
								0	138.473
								0	144.005
								0	140.132
								0	136.744
								0	145.112
								0	146.357
								0	150.027
								0	153.594
								0	149.193
								0	147.068
								0	139.935
								0	140.314
								0.25	146.06
								0.25	140.41
								0.25	133.96
								0.25	130.68
								0.25	121.62
								0.25	157.78
								0.25	146.54
								0.25	147.71
								0.25	128.47
								0.25	132.7
								0.25	144.92
								0.25	132.96
								0.5	114.974
								0.5	109.128
								0.5	96.4321
								0.5	96.373
								0.5	132.44
								0.5	114.93
								0.5	114.93
								0.5	95.59
								0.5	91.33
								0.5	88.48
								0.5	125.68
								0.5	116.65
								0.5	109.3
								0.5	100.47
								0.5	111.32
								0.5	104.04
								0.5	97.48
								1	56.3458
								1	54.6094
								1	53.3939
								1	48.7057
								1	75.2914
								1	72.3979
								1	77.004
								1	65.1935
								1	78.44
								1	72.85
								1	64.94
								1	60.017
								1	65.37
								1	58.19
								1	63.79
								1	57.1
								1	88.51
								1	71.22
								1	66.15
								1	64.47
								1	63.82
								1	62.45
								1	53.4013
								1	56.585
								1	47.2248
								1	58.3679
								1	52.1278
								1	49.9629
								1	51.2363
								1	49.1529
								1	50.0952
								1	49.9695
								1	57.3819
								1	47.5197
								1	54.0526
								1	46.7659
								1	72.3225
								1	69.2102
								1	75.5039
								1	74.674
								1	80.2157
								1	77.1046
								1	67.2399
								1	66.7846
								2	64.4849
								2	57.3987
								2	57.9301
								2	52.66
								2	52.66
								2	50.59
								2	49.32
								2	55.63
								2	50.82
								2	51.21
								2	54.98
								10	44.5843
								10	42.4585
								10	45.7654
								10	24.08
								10	29.25
								10	36.61
								10	33.93
								10	33.27
								10	23.2
								10	30.61
								10	30.22

## Sheet: Figure 2E
Panel E	X open circles	X SEM	Y open circles	Y SEM	Raw Data	X open circles	Y open circles
	T0 (kPa)	T0 (kPa)	Y0 (nm)	Y0 (nm)		T0 (kPa)	Y0 (nm)
	145.726	5.07299	5.30809	0.18515		122	4.71429
	138.064	3.51843	4.7422	0.21774		137.598	4.43478
	106.596	1.46621	3.5525	0.18092		150.78	5.2078
	63.788	3.43745	2.38978	0.1		150.308	5.33412
	54.8018	2.62314	1.69969	0.09177		144.074	5.93582
	34.854	4.73153	1.18803	0.05		172.985	5.86923
						141.377	5.59055
						146.689	5.37813
						134.546	4.52447
						141.583	4.95994
						104.227	3.19844
						106.283	3.79418
						109.277	3.66489
						53	1.79167
						72.4717	2.41902
						65.0871	2.36119
						69.4367	2.39256
						53.9602	2.39705
						50.5846	2.34803
						72.9276	2.72564
						72.8362	2.68307
						59.9379	1.88
						51.3075	1.63928
						53.16	1.57981
						44.2694	1.28
						30.9675	1.10806
						29.325	1.17602

## Sheet: Figure 2F
Panel F	X open circles	Y open circles	Y SEM	Raw Data	X open circles	Y open circles
	[OM) (uM)	e0 (kPa/nm)	e0 (kPa/nm)		[OM] (uM)	e0 (kPa/nm)
	0	49.1555	2.25107		0	42.659
	0.25	53.281	1.38367		0	58.7199
	0.5	56.4314	4.45156		0	52.4259
	1	49.4338	2.02577		0	49.8865
	2	63.5574	2.56529		0	41.5095
	10	57.1467	9.24941		0	55.6723
					0	43.0006
					0	49.3703
					0.25	54.6647
					0.25	51.8974
					0.5	64.5691
					0.5	49.2348
					0.5	55.4905
					1	53.7489
					1	55.009
					1	49.9397
					1	52.5659
					1	43.7206
					1	38.0287
					1	50.5651
					1	51.8922
					2	61.859
					2	60.2139
					2	68.5993
					10	72.9188
					10	57.6322
					10	40.889

[truncated: 40 more sheets: Figure 3A, Figure 3B, Figure 3C, Figure 3D, Figure 4A, Figure 4B, Figure 4C, Figure 4D, Figure 5A, Figure 5B, Figure 5C, Figure 5D, Figure 5E, Figure 7A, Figure 7B, Figure 7C, Figure 7D, Figure S1A, Figure S1B, Figure S2A …]
